# Supplementary material for: (Z)-N-[1-(Aziridin-1-yl)-2,2,2-tri­fluoro­ethyl­idene]-4-bromo­aniline
Source: Acta Crystallogr Sect E Struct Rep Online. 2014 Apr 12;70(Pt 5):o550. doi: 10.1107/S1600536814007867 (PMC4011223; doi:10.1107/S1600536814007867)
Supplement: Supplementary file 1 [file e-70-0o550-sup1.cif]

##############################################################################
#                                                                            #
# This CIF contains the data in a paper accepted for publication in          #
# Acta Crystallographica Section E. It conforms to the requirements of       #
# Notes for Authors for Acta Crystallographica Section E, and has been       #
# peer reviewed under the auspices of the IUCr Commission on Journals.       #
#                                                                            #
# Full details of the Crystallographic Information File format               #
# are given in the paper "The Crystallographic Information File (CIF):       #
# a New Standard Archive File for Crystallography" by S. R. Hall, F. H.      #
# Allen and I. D. Brown [Acta Cryst. (1991), A47, 655-685].                  #
#                                                                            #
# The current version of the core CIF dictionary is obtainable from          #
# ftp://ftp.iucr.org/pub/cif_core.dic.                                       #
#                                                                            #
# Software is freely available for graphical display of the structure(s)     #
# in this CIF. For information consult the CIF software page                 #
# http://www.iucr.org/resources/cif/software.                                #
#                                                                            #
# This file may be used for bona fide research purposes within the           #
# scientific community so long as proper attribution is given to the journal # 
# article from which it was obtained.                                        #
#                                                                            #
##############################################################################
data_global
_audit_creation_method     'from SHELXL97 CIF and IUCr SHELXL97-template'
_journal_date_recd_electronic     2014-04-02
_journal_date_accepted     2014-04-09
_journal_name_full     'Acta Crystallographica, Section E'
_journal_year     2014
_journal_volume     70
_journal_issue      5
_journal_page_first     o550
_journal_page_last     o550
_journal_paper_category     QO
_journal_paper_doi     10.1107/S1600536814007867
_journal_coeditor_code     CV5449
_publ_contact_author_name     'Alexander S. Bunev'
_publ_contact_author_address
;
Department of Chemistry and Chemical Technology, Togliatti State University,
14 Belorusskaya Street, Togliatti 445667, Russian Federation
;
_publ_contact_author_email     a.s.bunev@gmail.com
_publ_contact_author_fax     '+7-8482-54-63-77'
_publ_contact_author_phone     '+7-8482-54-63-77'
_publ_section_title
;\
(<i>Z</i>)-<i>N</i>-[1-(Aziridin-1-yl)-2,2,2-trifluoroethylidene]-4-\
bromoaniline
;
loop_
    _publ_author_name
    _publ_author_footnote
    _publ_author_address
    'Alexander S. Bunev' .
;
Department of Chemistry and Chemical Technology,
Togliatti State University,
14 Belorusskaya St, Togliatti 445667,
Russian Federation
;
    'Maksim A. Vasiliev' .
;
Department of Chemistry and Chemical Technology,
Togliatti State University,
14 Belorusskaya St, Togliatti 445667,
Russian Federation
;
    'Ostapenko, Gennady I.' .
;
Department of Chemistry and Chemical Technology,
Togliatti State University,
14 Belorusskaya St, Togliatti 445667,
Russian Federation
;
    'Peregudov, Alexander S.' .
;
NMR Laboratory,
A.N. Nesmeyanov Institute of Organoelement Compounds,
Russian Academy of Sciences,
28 Vavilov Street, B-334, Moscow 119991,
Russian Federation
;
    'Khrustalev, Victor N.' .
;
X-Ray Structural Centre,
A.N. Nesmeyanov Institute of Organoelement Compounds,
Russian Academy of Sciences,
28 Vavilov Street, B-334, Moscow 119991,
Russian Federation
;
_publ_section_synopsis     .
data_I
_audit_creation_method     SHELXL-97
_database_code_depnum_ccdc_archive     'CCDC 996162'
_chemical_name_systematic
;\
(<i>Z</i>)-<i>N</i>-[1-(Aziridin-1-yl)-2,2,2-trifluoroethylidene]-4-\
bromoaniline
;
_chemical_name_common     ?
_chemical_formula_moiety     'C10 H8 Br F3 N2'
_chemical_formula_sum     'C10 H8 Br F3 N2'
_chemical_formula_iupac     'C10 H8 Br F3 N2'
_chemical_formula_weight     293.09
_chemical_melting_point     ?
_symmetry_cell_setting     monoclinic
_symmetry_space_group_name_H-M     'P 21'
_symmetry_space_group_name_Hall     'P 2yb'
loop_
    _symmetry_equiv_pos_as_xyz
    'x, y, z'
    '-x, y+1/2, -z'
_cell_length_a     11.642(2)
_cell_length_b     8.5455(16)
_cell_length_c     11.846(2)
_cell_angle_alpha     90.00
_cell_angle_beta     116.106(3)
_cell_angle_gamma     90.00
_cell_volume     1058.3(3)
_cell_formula_units_Z     4
_cell_measurement_reflns_used     4691
_cell_measurement_theta_min     3.06
_cell_measurement_theta_max     29.85
_cell_measurement_temperature     120(2)
_exptl_crystal_description     prism
_exptl_crystal_colour     colourless
_exptl_crystal_size_max     0.30
_exptl_crystal_size_mid     0.25
_exptl_crystal_size_min     0.25
_exptl_crystal_density_diffrn     1.840
_exptl_crystal_density_meas     ?
_exptl_crystal_density_method     'not measured'
_exptl_crystal_F_000     576
_exptl_absorpt_coefficient_mu     3.898
_exptl_absorpt_correction_type     multi-scan
_exptl_absorpt_process_details     '(<i>SADABS</i>; Bruker, 2003)'
_exptl_absorpt_correction_T_min     0.388
_exptl_absorpt_correction_T_max     0.442
_exptl_special_details     ?
_diffrn_ambient_temperature     120(2)
_diffrn_radiation_type     MoK\a
_diffrn_radiation_wavelength     0.71073
_diffrn_radiation_source     'fine-focus sealed tube'
_diffrn_radiation_monochromator     graphite
_diffrn_measurement_device_type     'Bruker APEXII CCD'
_diffrn_measurement_method     '\f and \w scans'
_diffrn_detector_area_resol_mean     ?
_diffrn_reflns_number     13846
_diffrn_reflns_av_R_equivalents     0.0425
_diffrn_reflns_av_sigmaI/netI     0.0666
_diffrn_reflns_theta_min     1.91
_diffrn_reflns_theta_max     30.00
_diffrn_reflns_theta_full     30.00
_diffrn_measured_fraction_theta_max     1.000
_diffrn_measured_fraction_theta_full     1.000
_diffrn_reflns_limit_h_min     -16
_diffrn_reflns_limit_h_max     16
_diffrn_reflns_limit_k_min     -12
_diffrn_reflns_limit_k_max     11
_diffrn_reflns_limit_l_min     -16
_diffrn_reflns_limit_l_max     16
_refine_special_details
;
 Refinement of F^2^ against ALL reflections.  The weighted R-factor wR and
 goodness of fit S are based on F^2^, conventional R-factors R are based
 on F, with F set to zero for negative F^2^. The threshold expression of
 F^2^ > 2sigma(F^2^) is used only for calculating R-factors(gt) etc. and is
 not relevant to the choice of reflections for refinement.  R-factors based
 on F^2^ are statistically about twice as large as those based on F, and R-
 factors based on ALL data will be even larger.
;
_reflns_number_total     6146
_reflns_number_gt     5186
_reflns_threshold_expression     I>2\s(I)
_refine_ls_structure_factor_coef     Fsqd
_refine_ls_matrix_type     full
_refine_ls_R_factor_all     0.0579
_refine_ls_R_factor_gt     0.0467
_refine_ls_wR_factor_gt     0.1135
_refine_ls_wR_factor_ref     0.1182
_refine_ls_goodness_of_fit_ref     1.005
_refine_ls_restrained_S_all     1.005
_refine_ls_number_reflns     6146
_refine_ls_number_parameters     289
_refine_ls_number_restraints     1
_refine_ls_hydrogen_treatment     constr
_refine_ls_weighting_scheme     calc
_refine_ls_weighting_details
                 'calc w=1/[\s^2^(Fo^2^)+(0.0665P)^2^] where P=(Fo^2^+2Fc^2^)/3'
_atom_sites_solution_hydrogens     geom
_atom_sites_solution_primary     direct
_atom_sites_solution_secondary     difmap
_refine_ls_shift/su_max     0.001
_refine_ls_shift/su_mean     0.000
_refine_diff_density_max     1.966
_refine_diff_density_min     -0.858
_refine_ls_extinction_method     none
_refine_ls_extinction_coef     ?
_refine_ls_abs_structure_details     'Flack (1983), 2866 Friedel pairs'
_refine_ls_abs_structure_Flack     0.025(11)
loop_
    _atom_type_symbol
    _atom_type_description
    _atom_type_scat_dispersion_real
    _atom_type_scat_dispersion_imag
    _atom_type_scat_source
    'C' 'C' 0.0033 0.0016
                         'International Tables Vol C Tables 4.2.6.8 and 6.1.1.4'
    'H' 'H' 0.0000 0.0000
                         'International Tables Vol C Tables 4.2.6.8 and 6.1.1.4'
    'N' 'N' 0.0061 0.0033
                         'International Tables Vol C Tables 4.2.6.8 and 6.1.1.4'
    'F' 'F' 0.0171 0.0103
                         'International Tables Vol C Tables 4.2.6.8 and 6.1.1.4'
    'Br' 'Br' -0.2901 2.4595
                         'International Tables Vol C Tables 4.2.6.8 and 6.1.1.4'
_computing_data_collection     '<i>APEX2</i> (Bruker, 2005)'
_computing_cell_refinement     '<i>SAINT</i> (Bruker, 2001)'
_computing_data_reduction     '<i>SAINT</i> (Bruker, 2001)'
_computing_structure_solution     '<i>SHELXTL</i> (Sheldrick, 2008)'
_computing_structure_refinement     '<i>SHELXTL</i> (Sheldrick, 2008)'
_computing_molecular_graphics     '<i>SHELXTL</i> (Sheldrick, 2008)'
_computing_publication_material     '<i>SHELXTL</i> (Sheldrick, 2008)'
loop_
    _atom_site_type_symbol
    _atom_site_label
    _atom_site_fract_x
    _atom_site_fract_y
    _atom_site_fract_z
    _atom_site_U_iso_or_equiv
    _atom_site_adp_type
    _atom_site_calc_flag
    _atom_site_refinement_flags
    _atom_site_occupancy
    _atom_site_symmetry_multiplicity
    _atom_site_disorder_assembly
    _atom_site_disorder_group
    Br Br1 0.11522(3) 0.26312(4) 1.18963(3) 0.03080(7) Uani d . 1 1 . .
    F F1 0.09963(18) 0.2247(3) 0.45774(18) 0.0409(5) Uani d . 1 1 . .
    F F2 -0.0174(2) 0.4285(3) 0.3927(2) 0.0451(5) Uani d . 1 1 . .
    F F3 -0.1028(2) 0.2017(3) 0.35005(19) 0.0444(6) Uani d . 1 1 . .
    N N1 0.0732(2) 0.2970(3) 0.6606(2) 0.0273(6) Uani d . 1 1 . .
    N N2 -0.1541(2) 0.2779(3) 0.5405(2) 0.0275(5) Uani d . 1 1 . .
    C C1 -0.0288(3) 0.2907(3) 0.5599(3) 0.0251(6) Uani d . 1 1 . .
    C C2 -0.0130(3) 0.2852(4) 0.4393(3) 0.0295(7) Uani d . 1 1 . .
    C C3 -0.2122(3) 0.3864(4) 0.5954(3) 0.0319(7) Uani d . 1 1 . .
    H H3A -0.1607 0.4771 0.6428 0.038 Uiso calc R 1 1 . .
    H H3B -0.2703 0.3426 0.6283 0.038 Uiso calc R 1 1 . .
    C C4 -0.2560(3) 0.3829(4) 0.4556(3) 0.0345(8) Uani d . 1 1 . .
    H H4A -0.3408 0.3367 0.4024 0.041 Uiso calc R 1 1 . .
    H H4B -0.2311 0.4713 0.4170 0.041 Uiso calc R 1 1 . .
    C C5 0.0744(3) 0.2934(4) 0.7808(3) 0.0255(6) Uani d . 1 1 . .
    C C6 -0.0055(3) 0.1941(4) 0.8088(3) 0.0283(7) Uani d . 1 1 . .
    H H6 -0.0683 0.1327 0.7443 0.034 Uiso calc R 1 1 . .
    C C7 0.0070(3) 0.1857(4) 0.9306(3) 0.0285(7) Uani d . 1 1 . .
    H H7 -0.0466 0.1183 0.9502 0.034 Uiso calc R 1 1 . .
    C C8 0.0988(2) 0.2770(4) 1.0237(3) 0.0267(6) Uani d . 1 1 . .
    C C9 0.1785(3) 0.3738(4) 0.9972(3) 0.0274(6) Uani d . 1 1 . .
    H H9 0.2406 0.4358 1.0619 0.033 Uiso calc R 1 1 . .
    C C10 0.1679(3) 0.3806(4) 0.8765(3) 0.0279(7) Uani d . 1 1 . .
    H H10 0.2245 0.4448 0.8587 0.034 Uiso calc R 1 1 . .
    Br Br2 0.42565(3) 0.56843(4) 0.34093(3) 0.03331(7) Uani d . 1 1 . .
    F F4 0.6460(2) 0.5903(4) 1.18097(19) 0.0506(6) Uani d . 1 1 . .
    F F5 0.44343(19) 0.6038(3) 1.07301(19) 0.0455(6) Uani d . 1 1 . .
    F F6 0.5344(2) 0.3820(3) 1.1287(2) 0.0497(6) Uani d . 1 1 . .
    N N3 0.4603(2) 0.5260(3) 0.8663(2) 0.0261(6) Uani d . 1 1 . .
    N N4 0.6881(2) 0.5003(3) 0.9894(2) 0.0273(6) Uani d . 1 1 . .
    C C11 0.5624(3) 0.5129(4) 0.9676(3) 0.0241(6) Uani d . 1 1 . .
    C C12 0.5469(3) 0.5233(4) 1.0885(3) 0.0293(7) Uani d . 1 1 . .
    C C13 0.7334(3) 0.3884(4) 0.9255(3) 0.0320(7) Uani d . 1 1 . .
    H H13A 0.7994 0.4238 0.8999 0.038 Uiso calc R 1 1 . .
    H H13B 0.6710 0.3124 0.8677 0.038 Uiso calc R 1 1 . .
    C C14 0.7710(3) 0.3724(4) 1.0628(3) 0.0342(8) Uani d . 1 1 . .
    H H14A 0.7318 0.2866 1.0901 0.041 Uiso calc R 1 1 . .
    H H14B 0.8603 0.3982 1.1222 0.041 Uiso calc R 1 1 . .
    C C15 0.4617(3) 0.5305(3) 0.7482(3) 0.0242(6) Uani d . 1 1 . .
    C C16 0.5513(3) 0.6135(4) 0.7248(3) 0.0284(7) Uani d . 1 1 . .
    H H16 0.6205 0.6634 0.7923 0.034 Uiso calc R 1 1 . .
    C C17 0.5408(3) 0.6246(4) 0.6031(3) 0.0283(7) Uani d . 1 1 . .
    H H17 0.6023 0.6813 0.5872 0.034 Uiso calc R 1 1 . .
    C C18 0.4399(3) 0.5519(4) 0.5065(3) 0.0263(6) Uani d . 1 1 . .
    C C19 0.3487(3) 0.4687(4) 0.5270(3) 0.0294(7) Uani d . 1 1 . .
    H H19 0.2802 0.4184 0.4592 0.035 Uiso calc R 1 1 . .
    C C20 0.3586(3) 0.4601(4) 0.6479(3) 0.0280(7) Uani d . 1 1 . .
    H H20 0.2952 0.4061 0.6627 0.034 Uiso calc R 1 1 . .
loop_
    _atom_site_aniso_label
    _atom_site_aniso_U_11
    _atom_site_aniso_U_22
    _atom_site_aniso_U_33
    _atom_site_aniso_U_12
    _atom_site_aniso_U_13
    _atom_site_aniso_U_23
    Br1 0.02611(10) 0.03998(15) 0.02471(11) 0.00583(12) 0.00971(9) 0.00366(12)
    F1 0.0358(8) 0.0569(14) 0.0337(8) 0.0102(8) 0.0188(7) 0.0010(8)
    F2 0.0660(11) 0.0346(11) 0.0429(9) 0.0019(9) 0.0315(9) 0.0065(8)
    F3 0.0423(10) 0.0577(13) 0.0293(8) -0.0130(10) 0.0122(8) -0.0137(9)
    N1 0.0243(9) 0.0302(13) 0.0260(10) -0.0010(9) 0.0099(8) -0.0010(9)
    N2 0.0209(9) 0.0305(12) 0.0267(10) -0.0031(10) 0.0066(8) -0.0002(10)
    C1 0.0245(10) 0.0251(14) 0.0239(11) -0.0043(10) 0.0088(9) -0.0046(10)
    C2 0.0301(12) 0.0265(15) 0.0278(12) -0.0035(11) 0.0090(10) -0.0042(11)
    C3 0.0260(12) 0.0347(16) 0.0347(14) 0.0017(12) 0.0130(11) -0.0019(12)
    C4 0.0251(12) 0.0389(17) 0.0343(14) 0.0007(13) 0.0082(11) 0.0002(13)
    C5 0.0211(10) 0.0302(15) 0.0234(11) 0.0010(10) 0.0082(9) 0.0009(10)
    C6 0.0250(12) 0.0275(14) 0.0305(13) -0.0021(11) 0.0104(10) -0.0007(11)
    C7 0.0291(12) 0.0238(14) 0.0307(13) -0.0041(11) 0.0112(11) 0.0021(11)
    C8 0.0255(10) 0.0297(14) 0.0276(11) 0.0030(12) 0.0143(9) 0.0019(11)
    C9 0.0192(11) 0.0283(14) 0.0300(13) -0.0010(10) 0.0064(10) -0.0046(11)
    C10 0.0201(10) 0.0293(14) 0.0321(13) -0.0019(11) 0.0093(10) 0.0018(12)
    Br2 0.03588(13) 0.03795(15) 0.02514(11) 0.00254(13) 0.01254(10) 0.00202(12)
    F4 0.0362(9) 0.0816(18) 0.0296(8) -0.0126(11) 0.0106(7) -0.0142(11)
    F5 0.0434(9) 0.0601(15) 0.0381(9) 0.0166(10) 0.0227(8) 0.0032(9)
    F6 0.0759(12) 0.0382(11) 0.0497(10) 0.0016(11) 0.0411(9) 0.0083(9)
    N3 0.0213(9) 0.0281(13) 0.0247(10) -0.0008(9) 0.0064(8) 0.0010(9)
    N4 0.0192(9) 0.0300(12) 0.0285(11) 0.0033(9) 0.0067(9) 0.0002(10)
    C11 0.0231(11) 0.0207(12) 0.0267(12) -0.0004(10) 0.0093(10) -0.0006(10)
    C12 0.0237(12) 0.0372(16) 0.0232(12) 0.0025(11) 0.0068(10) -0.0014(11)
    C13 0.0301(12) 0.0297(15) 0.0361(14) 0.0028(12) 0.0144(11) -0.0051(12)
    C14 0.0228(12) 0.0367(16) 0.0347(15) 0.0057(12) 0.0049(11) 0.0074(13)
    C15 0.0184(10) 0.0257(14) 0.0260(11) 0.0019(9) 0.0073(9) 0.0011(10)
    C16 0.0234(11) 0.0303(15) 0.0285(12) -0.0025(10) 0.0088(10) -0.0019(11)
    C17 0.0232(11) 0.0294(14) 0.0301(13) 0.0018(11) 0.0095(10) 0.0076(11)
    C18 0.0234(11) 0.0309(15) 0.0221(11) 0.0038(11) 0.0077(9) 0.0029(11)
    C19 0.0215(11) 0.0363(16) 0.0274(12) -0.0006(11) 0.0080(10) -0.0029(12)
    C20 0.0186(10) 0.0313(14) 0.0302(13) -0.0033(11) 0.0073(10) -0.0033(12)
_geom_special_details
;
 All esds (except the esd in the dihedral angle between two l.s. planes)
 are estimated using the full covariance matrix.  The cell esds are taken
 into account individually in the estimation of esds in distances, angles
 and torsion angles; correlations between esds in cell parameters are only
 used when they are defined by crystal symmetry.  An approximate (isotropic)
 treatment of cell esds is used for estimating esds involving l.s. planes.
;
loop_
    _geom_bond_atom_site_label_1
    _geom_bond_atom_site_label_2
    _geom_bond_site_symmetry_2
    _geom_bond_distance
    _geom_bond_publ_flag
    Br1 C8 . 1.893(3) ?
    F1 C2 . 1.335(4) ?
    F2 C2 . 1.335(4) ?
    F3 C2 . 1.322(4) ?
    N1 C1 . 1.261(3) ?
    N1 C5 . 1.418(4) ?
    N2 C1 . 1.377(4) ?
    N2 C3 . 1.459(4) ?
    N2 C4 . 1.474(4) ?
    C1 C2 . 1.520(4) ?
    C3 C4 . 1.504(5) ?
    C3 H3A . 0.9900 ?
    C3 H3B . 0.9900 ?
    C4 H4A . 0.9900 ?
    C4 H4B . 0.9900 ?
    C5 C10 . 1.392(4) ?
    C5 C6 . 1.403(5) ?
    C6 C7 . 1.387(5) ?
    C6 H6 . 0.9500 ?
    C7 C8 . 1.389(4) ?
    C7 H7 . 0.9500 ?
    C8 C9 . 1.378(4) ?
    C9 C10 . 1.382(4) ?
    C9 H9 . 0.9500 ?
    C10 H10 . 0.9500 ?
    Br2 C18 . 1.899(3) ?
    F4 C12 . 1.322(4) ?
    F5 C12 . 1.328(4) ?
    F6 C12 . 1.329(4) ?
    N3 C11 . 1.269(4) ?
    N3 C15 . 1.407(4) ?
    N4 C11 . 1.373(4) ?
    N4 C13 . 1.456(4) ?
    N4 C14 . 1.464(4) ?
    C11 C12 . 1.522(5) ?
    C13 C14 . 1.493(5) ?
    C13 H13A . 0.9900 ?
    C13 H13B . 0.9900 ?
    C14 H14A . 0.9900 ?
    C14 H14B . 0.9900 ?
    C15 C16 . 1.387(4) ?
    C15 C20 . 1.399(4) ?
    C16 C17 . 1.396(5) ?
    C16 H16 . 0.9500 ?
    C17 C18 . 1.375(4) ?
    C17 H17 . 0.9500 ?
    C18 C19 . 1.386(5) ?
    C19 C20 . 1.387(5) ?
    C19 H19 . 0.9500 ?
    C20 H20 . 0.9500 ?
loop_
    _geom_angle_atom_site_label_1
    _geom_angle_atom_site_label_2
    _geom_angle_atom_site_label_3
    _geom_angle_site_symmetry_1
    _geom_angle_site_symmetry_3
    _geom_angle
    _geom_angle_publ_flag
    C1 N1 C5 . . 122.5(3) ?
    C1 N2 C3 . . 122.7(3) ?
    C1 N2 C4 . . 122.7(3) ?
    C3 N2 C4 . . 61.7(2) ?
    N1 C1 N2 . . 130.5(3) ?
    N1 C1 C2 . . 115.9(3) ?
    N2 C1 C2 . . 113.4(2) ?
    F3 C2 F2 . . 107.0(2) ?
    F3 C2 F1 . . 107.2(3) ?
    F2 C2 F1 . . 106.2(3) ?
    F3 C2 C1 . . 112.8(3) ?
    F2 C2 C1 . . 111.2(3) ?
    F1 C2 C1 . . 112.0(2) ?
    N2 C3 C4 . . 59.7(2) ?
    N2 C3 H3A . . 117.8 ?
    C4 C3 H3A . . 117.8 ?
    N2 C3 H3B . . 117.8 ?
    C4 C3 H3B . . 117.8 ?
    H3A C3 H3B . . 114.9 ?
    N2 C4 C3 . . 58.6(2) ?
    N2 C4 H4A . . 117.9 ?
    C3 C4 H4A . . 117.9 ?
    N2 C4 H4B . . 117.9 ?
    C3 C4 H4B . . 117.9 ?
    H4A C4 H4B . . 115.1 ?
    C10 C5 C6 . . 119.6(3) ?
    C10 C5 N1 . . 117.7(3) ?
    C6 C5 N1 . . 122.4(3) ?
    C7 C6 C5 . . 120.0(3) ?
    C7 C6 H6 . . 120.0 ?
    C5 C6 H6 . . 120.0 ?
    C6 C7 C8 . . 119.3(3) ?
    C6 C7 H7 . . 120.4 ?
    C8 C7 H7 . . 120.4 ?
    C9 C8 C7 . . 121.1(3) ?
    C9 C8 Br1 . . 120.2(2) ?
    C7 C8 Br1 . . 118.7(2) ?
    C8 C9 C10 . . 119.9(3) ?
    C8 C9 H9 . . 120.1 ?
    C10 C9 H9 . . 120.1 ?
    C9 C10 C5 . . 120.2(3) ?
    C9 C10 H10 . . 119.9 ?
    C5 C10 H10 . . 119.9 ?
    C11 N3 C15 . . 121.8(3) ?
    C11 N4 C13 . . 123.6(3) ?
    C11 N4 C14 . . 122.7(3) ?
    C13 N4 C14 . . 61.5(2) ?
    N3 C11 N4 . . 131.5(3) ?
    N3 C11 C12 . . 115.8(3) ?
    N4 C11 C12 . . 112.6(2) ?
    F4 C12 F5 . . 107.3(3) ?
    F4 C12 F6 . . 106.8(3) ?
    F5 C12 F6 . . 106.5(3) ?
    F4 C12 C11 . . 112.6(3) ?
    F5 C12 C11 . . 112.1(2) ?
    F6 C12 C11 . . 111.2(3) ?
    N4 C13 C14 . . 59.5(2) ?
    N4 C13 H13A . . 117.8 ?
    C14 C13 H13A . . 117.8 ?
    N4 C13 H13B . . 117.8 ?
    C14 C13 H13B . . 117.8 ?
    H13A C13 H13B . . 115.0 ?
    N4 C14 C13 . . 59.0(2) ?
    N4 C14 H14A . . 117.9 ?
    C13 C14 H14A . . 117.9 ?
    N4 C14 H14B . . 117.9 ?
    C13 C14 H14B . . 117.9 ?
    H14A C14 H14B . . 115.0 ?
    C16 C15 C20 . . 119.3(3) ?
    C16 C15 N3 . . 123.4(3) ?
    C20 C15 N3 . . 116.9(3) ?
    C15 C16 C17 . . 120.6(3) ?
    C15 C16 H16 . . 119.7 ?
    C17 C16 H16 . . 119.7 ?
    C18 C17 C16 . . 118.9(3) ?
    C18 C17 H17 . . 120.5 ?
    C16 C17 H17 . . 120.5 ?
    C17 C18 C19 . . 121.7(3) ?
    C17 C18 Br2 . . 118.7(2) ?
    C19 C18 Br2 . . 119.6(2) ?
    C18 C19 C20 . . 119.1(3) ?
    C18 C19 H19 . . 120.5 ?
    C20 C19 H19 . . 120.5 ?
    C19 C20 C15 . . 120.3(3) ?
    C19 C20 H20 . . 119.9 ?
    C15 C20 H20 . . 119.9 ?
loop_
    _geom_torsion_atom_site_label_1
    _geom_torsion_atom_site_label_2
    _geom_torsion_atom_site_label_3
    _geom_torsion_atom_site_label_4
    _geom_torsion_site_symmetry_1
    _geom_torsion_site_symmetry_2
    _geom_torsion_site_symmetry_3
    _geom_torsion_site_symmetry_4
    _geom_torsion
    _geom_torsion_publ_flag
    C5 N1 C1 N2 . . . . -0.8(5) ?
    C5 N1 C1 C2 . . . . -176.2(3) ?
    C3 N2 C1 N1 . . . . 54.6(5) ?
    C4 N2 C1 N1 . . . . 129.6(4) ?
    C3 N2 C1 C2 . . . . -130.0(3) ?
    C4 N2 C1 C2 . . . . -54.9(4) ?
    N1 C1 C2 F3 . . . . 146.9(3) ?
    N2 C1 C2 F3 . . . . -29.3(4) ?
    N1 C1 C2 F2 . . . . -92.9(3) ?
    N2 C1 C2 F2 . . . . 91.0(3) ?
    N1 C1 C2 F1 . . . . 25.8(4) ?
    N2 C1 C2 F1 . . . . -150.3(3) ?
    C1 N2 C3 C4 . . . . 112.6(3) ?
    C1 N2 C4 C3 . . . . -112.5(3) ?
    C1 N1 C5 C10 . . . . -145.7(3) ?
    C1 N1 C5 C6 . . . . 40.9(4) ?
    C10 C5 C6 C7 . . . . 1.3(5) ?
    N1 C5 C6 C7 . . . . 174.6(3) ?
    C5 C6 C7 C8 . . . . 0.3(5) ?
    C6 C7 C8 C9 . . . . -0.9(5) ?
    C6 C7 C8 Br1 . . . . -179.6(2) ?
    C7 C8 C9 C10 . . . . -0.2(5) ?
    Br1 C8 C9 C10 . . . . 178.5(2) ?
    C8 C9 C10 C5 . . . . 1.9(5) ?
    C6 C5 C10 C9 . . . . -2.5(5) ?
    N1 C5 C10 C9 . . . . -176.0(3) ?
    C15 N3 C11 N4 . . . . -0.2(5) ?
    C15 N3 C11 C12 . . . . 175.1(3) ?
    C13 N4 C11 N3 . . . . -50.5(5) ?
    C14 N4 C11 N3 . . . . -125.8(4) ?
    C13 N4 C11 C12 . . . . 134.1(3) ?
    C14 N4 C11 C12 . . . . 58.8(4) ?
    N3 C11 C12 F4 . . . . -146.2(3) ?
    N4 C11 C12 F4 . . . . 30.0(4) ?
    N3 C11 C12 F5 . . . . -25.1(4) ?
    N4 C11 C12 F5 . . . . 151.1(3) ?
    N3 C11 C12 F6 . . . . 94.0(3) ?
    N4 C11 C12 F6 . . . . -89.9(3) ?
    C11 N4 C13 C14 . . . . -112.2(3) ?
    C11 N4 C14 C13 . . . . 113.6(3) ?
    C11 N3 C15 C16 . . . . -41.6(4) ?
    C11 N3 C15 C20 . . . . 145.2(3) ?
    C20 C15 C16 C17 . . . . -1.3(5) ?
    N3 C15 C16 C17 . . . . -174.3(3) ?
    C15 C16 C17 C18 . . . . 0.1(5) ?
    C16 C17 C18 C19 . . . . 0.2(5) ?
    C16 C17 C18 Br2 . . . . 179.6(2) ?
    C17 C18 C19 C20 . . . . 0.7(5) ?
    Br2 C18 C19 C20 . . . . -178.7(2) ?
    C18 C19 C20 C15 . . . . -1.9(5) ?
    C16 C15 C20 C19 . . . . 2.2(5) ?
    N3 C15 C20 C19 . . . . 175.7(3) ?
_iucr_refine_instructions_details
;
TITL I in P2(1)
CELL 0.71073  11.6419   8.5455  11.8459  90.000 116.106  90.000
ZERR    4.00   0.0021   0.0016   0.0021   0.000   0.003   0.000
LATT -1
SYMM -X, 0.5+Y, -Z
SFAC C H N F BR
UNIT 40 32 8 12 4
TEMP -153.0
SIZE 0.25 0.25 0.30
L.S. 12
BOND $H
ACTA
CONF
WGHT    0.066500
FVAR       0.13435
BR1   5    0.115217    0.263118    1.189631    11.00000    0.02611    0.03998 =
         0.02471    0.00366    0.00971    0.00583
F1    4    0.099629    0.224675    0.457742    11.00000    0.03583    0.05686 =
         0.03374    0.00101    0.01885    0.01022
F2    4   -0.017350    0.428517    0.392709    11.00000    0.06603    0.03459 =
         0.04289    0.00652    0.03155    0.00187
F3    4   -0.102755    0.201681    0.350050    11.00000    0.04234    0.05771 =
         0.02933   -0.01375    0.01222   -0.01305
N1    3    0.073213    0.297037    0.660614    11.00000    0.02428    0.03021 =
         0.02599   -0.00096    0.00987   -0.00105
N2    3   -0.154136    0.277919    0.540460    11.00000    0.02089    0.03054 =
         0.02670   -0.00021    0.00655   -0.00305
C1    1   -0.028847    0.290695    0.559936    11.00000    0.02450    0.02506 =
         0.02386   -0.00460    0.00883   -0.00432
C2    1   -0.012996    0.285235    0.439270    11.00000    0.03008    0.02651 =
         0.02779   -0.00423    0.00902   -0.00355
C3    1   -0.212221    0.386370    0.595425    11.00000    0.02599    0.03469 =
         0.03468   -0.00188    0.01297    0.00174
AFIX  23
H3A   2   -0.160699    0.477149    0.642776    11.00000   -1.20000
H3B   2   -0.270319    0.342614    0.628260    11.00000   -1.20000
AFIX   0
C4    1   -0.255990    0.382946    0.455590    11.00000    0.02506    0.03887 =
         0.03429    0.00015    0.00824    0.00066
AFIX  23
H4A   2   -0.340765    0.336652    0.402440    11.00000   -1.20000
H4B   2   -0.231071    0.471279    0.416966    11.00000   -1.20000
AFIX   0
C5    1    0.074428    0.293416    0.780843    11.00000    0.02115    0.03023 =
         0.02341    0.00092    0.00816    0.00104
C6    1   -0.005545    0.194133    0.808798    11.00000    0.02496    0.02748 =
         0.03053   -0.00075    0.01038   -0.00212
AFIX  43
H6    2   -0.068306    0.132657    0.744281    11.00000   -1.20000
AFIX   0
C7    1    0.007001    0.185712    0.930618    11.00000    0.02906    0.02382 =
         0.03066    0.00207    0.01124   -0.00415
AFIX  43
H7    2   -0.046591    0.118260    0.950184    11.00000   -1.20000
AFIX   0
C8    1    0.098801    0.277003    1.023702    11.00000    0.02552    0.02974 =
         0.02761    0.00190    0.01429    0.00295
C9    1    0.178498    0.373801    0.997240    11.00000    0.01917    0.02828 =
         0.02999   -0.00460    0.00636   -0.00105
AFIX  43
H9    2    0.240621    0.435758    1.061895    11.00000   -1.20000
AFIX   0
C10   1    0.167864    0.380550    0.876494    11.00000    0.02010    0.02928 =
         0.03210    0.00175    0.00934   -0.00194
AFIX  43
H10   2    0.224470    0.444827    0.858715    11.00000   -1.20000
AFIX   0
BR2   5    0.425647    0.568433    0.340926    11.00000    0.03588    0.03795 =
         0.02514    0.00202    0.01254    0.00254
F4    4    0.645997    0.590304    1.180971    11.00000    0.03623    0.08163 =
         0.02961   -0.01420    0.01057   -0.01260
F5    4    0.443433    0.603752    1.073011    11.00000    0.04342    0.06010 =
         0.03812    0.00318    0.02267    0.01659
F6    4    0.534431    0.382008    1.128708    11.00000    0.07590    0.03823 =
         0.04974    0.00829    0.04108    0.00163
N3    3    0.460283    0.526050    0.866279    11.00000    0.02127    0.02810 =
         0.02475    0.00097    0.00637   -0.00076
N4    3    0.688077    0.500270    0.989447    11.00000    0.01917    0.02996 =
         0.02847    0.00018    0.00666    0.00326
C11   1    0.562390    0.512874    0.967602    11.00000    0.02307    0.02073 =
         0.02672   -0.00058    0.00933   -0.00040
C12   1    0.546920    0.523279    1.088455    11.00000    0.02375    0.03718 =
         0.02323   -0.00137    0.00683    0.00255
C13   1    0.733401    0.388378    0.925474    11.00000    0.03010    0.02972 =
         0.03605   -0.00508    0.01443    0.00282
AFIX  23
H13A  2    0.799438    0.423842    0.899869    11.00000   -1.20000
H13B  2    0.671002    0.312364    0.867747    11.00000   -1.20000
AFIX   0
C14   1    0.771035    0.372353    1.062793    11.00000    0.02282    0.03675 =
         0.03465    0.00742    0.00493    0.00575
AFIX  23
H14A  2    0.731794    0.286635    1.090111    11.00000   -1.20000
H14B  2    0.860279    0.398155    1.122246    11.00000   -1.20000
AFIX   0
C15   1    0.461660    0.530525    0.748173    11.00000    0.01836    0.02573 =
         0.02599    0.00113    0.00732    0.00195
C16   1    0.551298    0.613536    0.724832    11.00000    0.02343    0.03025 =
         0.02854   -0.00195    0.00878   -0.00249
AFIX  43
H16   2    0.620494    0.663365    0.792310    11.00000   -1.20000
AFIX   0
C17   1    0.540780    0.624552    0.603065    11.00000    0.02316    0.02939 =
         0.03007    0.00758    0.00954    0.00179
AFIX  43
H17   2    0.602298    0.681349    0.587182    11.00000   -1.20000
AFIX   0
C18   1    0.439935    0.551860    0.506486    11.00000    0.02339    0.03092 =
         0.02215    0.00287    0.00774    0.00380
C19   1    0.348652    0.468735    0.527010    11.00000    0.02147    0.03627 =
         0.02739   -0.00294    0.00801   -0.00057
AFIX  43
H19   2    0.280177    0.418366    0.459196    11.00000   -1.20000
AFIX   0
C20   1    0.358630    0.460080    0.647914    11.00000    0.01861    0.03128 =
         0.03019   -0.00330    0.00727   -0.00330
AFIX  43
H20   2    0.295227    0.406081    0.662722    11.00000   -1.20000
HKLF 4
REM  I in P2(1)
REM R1 =  0.0467 for   5186 Fo > 4sig(Fo)  and  0.0579 for all   6146 data
REM    289 parameters refined using      1 restraints
END
WGHT      0.0665      0.0000
REM Highest difference peak  1.966,  deepest hole -0.858,  1-sigma level  0.157
Q1    1   0.1041  0.2693  1.2533  11.00000  0.05    1.97
Q2    1   0.1240  0.2601  1.1206  11.00000  0.05    1.88
Q3    1   0.4163  0.5798  0.4095  11.00000  0.05    1.82
Q4    1   0.4359  0.5711  0.2763  11.00000  0.05    1.78
Q5    1   0.1159  0.3642  1.1822  11.00000  0.05    1.61
Q6    1   0.1145  0.1639  1.1882  11.00000  0.05    1.56
Q7    1   0.4252  0.4696  0.3343  11.00000  0.05    1.44
Q8    1   0.4240  0.6707  0.3390  11.00000  0.05    1.44
Q9    1  -0.0192  0.2955  0.5018  11.00000  0.05    0.72
Q10   1   0.5575  0.5315  1.0283  11.00000  0.05    0.64
Q11   1   0.4603  0.5620  0.8037  11.00000  0.05    0.59
Q12   1  -0.0029  0.2243  0.8763  11.00000  0.05    0.50
Q13   1   0.0859  0.2042  1.3023  11.00000  0.05    0.50
Q14   1   0.1738  0.3391  0.9421  11.00000  0.05    0.50
Q15   1   0.0744  0.3004  0.7251  11.00000  0.05    0.48
Q16   1  -0.0382  0.4379  0.4561  11.00000  0.05    0.46
Q17   1   0.5405  0.5938  0.6582  11.00000  0.05    0.45
Q18   1   0.3585  0.4970  0.5874  11.00000  0.05    0.42
Q19   1  -0.1805  0.2907  0.5821  11.00000  0.05    0.41
Q20   1   0.0030  0.4401  0.3300  11.00000  0.05    0.41
;
