# Supplementary material for: (Z)-N-[1-(Aziridin-1-yl)-2,2,2-tri­fluoro­ethyl­idene]-4-bromo­aniline
Source: Acta Crystallogr Sect E Struct Rep Online. 2014 Apr 12;70(Pt 5):o550. doi: 10.1107/S1600536814007867 (PMC4011223; doi:10.1107/S1600536814007867)
Supplement: Supplementary file 2 [file e-70-0o550-Isup2.hkl]

# 
# h,k,l, Fc-squared, Fo-squared, sigma(Fo-squared) and status flag 
# 
data_I
_shelx_title ' Bun17 in P2(1)' 
_shelx_refln_list_code          4 
_shelx_F_calc_maximum      232.79 
_exptl_crystal_F_000       576.00 
_reflns_d_resolution_high  0.7107 
 
loop_ 
 _symmetry_equiv_pos_as_xyz 
 'x, y, z' 
 '-x, y+1/2, -z' 
 
_cell_length_a    11.6419 
_cell_length_b     8.5455 
_cell_length_c    11.8459 
_cell_angle_alpha  90.000 
_cell_angle_beta  116.106 
_cell_angle_gamma  90.000 
 
_shelx_F_squared_multiplier     1.000 
 
loop_ 
 _refln_index_h 
 _refln_index_k 
 _refln_index_l 
 _refln_F_squared_calc 
 _refln_F_squared_meas 
 _refln_F_squared_sigma 
 _refln_observed_status 
   0 -12   0       56.19       38.78     30.47 o 
   1 -11   0       51.38       34.07     20.76 o 
   2 -11   0      151.05      162.57     24.28 o 
   3 -11   0      118.72      135.35     23.07 o 
   4 -11   0       77.50      103.37     41.00 o 
   5 -11   0       29.68       33.76     34.35 o 
   0 -10   0      558.79      627.14     69.81 o 
   1 -10   0       68.70       71.44     20.78 o 
   2 -10   0        7.45       12.30     18.79 o 
   3 -10   0       61.17       71.35     20.15 o 
   4 -10   0      277.17      258.62     25.78 o 
   5 -10   0       32.22       36.98     18.58 o 
   6 -10   0       55.42       84.83     19.54 o 
   7 -10   0       48.46       62.45     18.58 o 
   8 -10   0       31.05       22.88     29.09 o 
   1  -9   0      250.50      292.39     25.64 o 
   2  -9   0      732.96      789.64     48.57 o 
   3  -9   0      416.86      455.87     33.97 o 
   4  -9   0      282.43      293.57     38.23 o 
   5  -9   0      339.37      311.40     26.63 o 
   6  -9   0       80.90      116.73     31.02 o 
   7  -9   0       67.10       46.26     17.63 o 
   8  -9   0       16.80       43.13     16.65 o 
   9  -9   0       11.47        3.88     22.16 o 
   0  -8   0      472.12      507.47     49.31 o 
   1  -8   0      344.70      330.22     32.69 o 
   2  -8   0      497.85      487.77     34.24 o 
   3  -8   0      690.25      687.34     45.15 o 
   4  -8   0       56.37       40.17     17.24 o 
   5  -8   0      796.23      757.19     35.83 o 
   6  -8   0       33.55       28.16     10.94 o 
   7  -8   0      122.42      123.29     13.37 o 
   8  -8   0      131.16      147.49     19.39 o 
   9  -8   0       27.52       10.53     21.05 o 
  10  -8   0        0.13        0.00     19.39 o 
   1  -7   0      694.79      635.82     45.83 o 
   2  -7   0      681.49      636.61     41.52 o 
   3  -7   0     2019.07     1988.92    101.46 o 
   4  -7   0      357.28      364.09     20.53 o 
   5  -7   0      462.50      480.52     39.48 o 
   6  -7   0     1038.40      989.79     45.48 o 
   7  -7   0      299.65      324.69     20.88 o 
   8  -7   0       38.65       36.84     10.99 o 
   9  -7   0      194.77      180.28     15.08 o 
  10  -7   0      271.11      272.57     31.02 o 
  11  -7   0      147.51      119.11     22.16 o 
   0  -6   0     3839.51     3642.61    258.17 o 
   1  -6   0     1234.03     1244.51     64.64 o 
   2  -6   0      249.60      279.51     24.48 o 
   3  -6   0      775.98      711.42     30.21 o 
   4  -6   0     1277.06     1186.70     54.20 o 
   5  -6   0      357.90      334.97     17.17 o 
   6  -6   0      930.11      858.95     34.16 o 
   7  -6   0      623.56      599.53     56.69 o 
   8  -6   0      280.66      283.63     17.42 o 
   9  -6   0      349.52      366.81     21.35 o 
  10  -6   0       46.65       19.89     12.73 o 
  11  -6   0       11.27       17.73     17.73 o 
   1  -5   0      441.15      420.79     30.36 o 
   2  -5   0     3432.31     3182.88    135.59 o 
   3  -5   0       66.95       68.46      8.69 o 
   4  -5   0     3138.21     3053.18    125.79 o 
   5  -5   0     1108.97     1005.31     37.71 o 
   6  -5   0      144.10      151.35     10.76 o 
   7  -5   0     1472.23     1462.77     54.68 o 
   8  -5   0     1703.39     1677.48     63.28 o 
   9  -5   0      425.18      472.49     22.46 o 
  10  -5   0       78.21       57.64     13.25 o 
  11  -5   0      465.38      448.65     28.98 o 
  12  -5   0       24.02       38.78     19.94 o 
  13  -5   0       13.98        7.76     18.84 o 
   0  -4   0     4856.11     4860.87    356.78 o 
   1  -4   0     6854.92     6563.42    338.86 o 
   2  -4   0     1982.52     1924.01     77.59 o 
   3  -4   0      958.43      997.56     46.12 o 
   4  -4   0     4004.40     3842.12    138.97 o 
   5  -4   0     2455.72     2302.64     86.13 o 
   6  -4   0     1470.11     1439.63     53.16 o 
   7  -4   0     1008.34     1046.05     39.59 o 
   8  -4   0     1432.60     1428.60     50.92 o 
   9  -4   0      853.80      846.80     33.27 o 
  10  -4   0      428.57      424.14     24.86 o 
  11  -4   0       66.65       75.15     12.29 o 
  12  -4   0       82.83       72.02     21.05 o 
  13  -4   0      117.48      121.88     22.71 o 
   1  -3   0     3711.74     3664.67    148.07 o 
   2  -3   0     3614.99     3746.74    152.34 o 
   3  -3   0     7792.69     7802.41    326.23 o 
   4  -3   0     1718.00     1669.93     59.41 o 
   5  -3   0     3356.26     3604.97    132.39 o 
   6  -3   0     2868.31     3039.73    109.12 o 
   7  -3   0     1911.63     2161.68     78.30 o 
   8  -3   0      117.07      133.08     12.71 o 
   9  -3   0      583.69      638.39     28.55 o 
  10  -3   0     1106.25     1242.10     53.74 o 
  11  -3   0       64.98       54.61     16.07 o 
  12  -3   0      195.80      230.39     21.56 o 
  13  -3   0        5.37       12.91     15.89 o 
  14  -3   0       94.57       96.40     22.16 o 
   1  -2   0    54192.89    54449.94   2138.32 o 
   2  -2   0     7790.57     8291.75    359.99 o 
   3  -2   0      433.52      425.93     22.71 o 
   4  -2   0     3746.39     4031.92    143.40 o 
   5  -2   0     5177.18     6366.21    219.98 o 
   6  -2   0      891.78     1081.22     42.50 o 
   7  -2   0     1057.95     1348.34     49.75 o 
   8  -2   0     3859.37     4910.37    188.40 o 
   9  -2   0      716.88      926.12     48.17 o 
  10  -2   0     1085.12     1296.62     55.76 o 
  11  -2   0       19.60       53.50     25.76 o 
  12  -2   0       62.18       71.68     17.56 o 
  13  -2   0       23.43       17.14     17.45 o 
  14  -2   0      167.67      212.22     21.96 o 
   1  -1   0      590.40      579.56     26.24 o 
   2  -1   0     8314.28    10652.13    608.37 o 
   3  -1   0     9630.39    13400.66    548.03 o 
   4  -1   0     5190.09     7296.38    334.96 o 
   5  -1   0     2952.40     4238.33    174.88 o 
   6  -1   0      950.17     1354.49     50.11 o 
   7  -1   0     1468.60     2051.21     73.66 o 
   8  -1   0     1238.48     1686.43     63.20 o 
   9  -1   0      549.11      780.01     37.01 o 
  10  -1   0       56.43       82.06     12.04 o 
  11  -1   0      700.37      920.99     61.22 o 
  12  -1   0      182.26      245.07     33.79 o 
  13  -1   0        4.60        0.00     17.44 o 
  14  -1   0       56.76       47.79     17.97 o 
   1   0   0       45.09       52.59      7.27 o 
   2   0   0    16439.44    25672.32   1050.54 o 
   3   0   0     2617.15     3959.82    163.20 o 
   4   0   0     1836.43     2570.17    106.39 o 
   5   0   0      181.30      262.38     14.83 o 
   6   0   0     2433.82     3515.71    145.93 o 
   7   0   0     2971.82     4059.69    168.42 o 
   8   0   0       14.47       21.88     11.56 o 
   9   0   0     4842.31     6407.31    264.68 o 
  10   0   0        7.95       30.77     16.62 o 
  11   0   0      419.25      543.18     65.10 o 
  12   0   0        0.47       21.30     17.80 o 
  13   0   0      205.94      253.07     25.60 o 
  14   0   0        2.31        2.12     17.91 o 
   1   1   0      435.69      445.20     21.43 o 
   2   1   0     8737.61    11381.40    543.21 o 
   3   1   0     9275.60    13463.12    997.77 o 
   4   1   0     5389.56     7582.85    372.46 o 
   5   1   0     3360.98     4450.54    217.96 o 
   6   1   0      997.56     1338.64     72.46 o 
   7   1   0     1449.98     1925.10    105.36 o 
   8   1   0     1359.56     1747.45     91.25 o 
   9   1   0      389.11      492.41     43.67 o 
  10   1   0      140.44      195.64     20.75 o 
  11   1   0      602.58      728.08     50.91 o 
  12   1   0      188.94      190.56     23.49 o 
  13   1   0        4.38       29.83     29.92 o 
  14   1   0       64.71       55.50     19.15 o 
   0   2   0      214.45      186.42     11.55 o 
   1   2   0    53624.16    50454.36   2156.48 o 
   2   2   0     8227.10     8247.29    340.57 o 
   3   2   0      469.32      509.41     50.14 o 
   4   2   0     3450.06     4025.21    263.43 o 
   5   2   0     4841.26     5797.72    312.15 o 
   6   2   0     1041.62     1263.04     62.27 o 
   7   2   0     1064.06     1274.59     72.26 o 
   8   2   0     3816.49     4667.10    245.75 o 
   9   2   0      533.67      600.55     73.68 o 
  10   2   0     1079.44     1175.32     70.09 o 
  11   2   0       12.37        0.00     24.38 o 
  12   2   0       43.13       57.88     19.00 o 
  13   2   0       30.46       32.69     18.41 o 
  14   2   0      173.71      163.76     34.35 o 
   1   3   0     3496.89     3541.62    149.03 o 
   2   3   0     3595.39     3682.42    153.72 o 
   3   3   0     8081.88     8270.69    402.22 o 
   4   3   0     1546.56     1561.09     84.98 o 
   5   3   0     3554.59     3929.95    188.78 o 
   6   3   0     2895.54     3002.89    155.88 o 
   7   3   0     1919.23     2121.20    112.40 o 
   8   3   0       87.74      106.22     17.82 o 
   9   3   0      764.70      835.02     44.22 o 
  10   3   0     1080.87     1146.59     68.34 o 
  11   3   0       48.10       31.30     17.63 o 
  12   3   0      167.62      148.31     22.32 o 
  13   3   0        3.25        4.38     18.21 o 
  14   3   0       86.54       89.16     20.93 o 
   0   4   0     5014.10     5034.12    251.25 o 
   1   4   0     6684.42     6793.08    239.28 o 
   2   4   0     1785.26     1785.36     77.72 o 
   3   4   0     1199.09     1141.45     46.37 o 
   4   4   0     3835.41     4007.85    197.79 o 
   5   4   0     2655.43     2565.39    123.38 o 
   6   4   0     1510.22     1425.83     76.97 o 
   7   4   0      975.33      974.15     57.77 o 
   8   4   0     1209.44     1169.45     73.84 o 
   9   4   0      774.64      759.59     49.75 o 
  10   4   0      348.75      354.50     29.97 o 
  11   4   0       63.53       64.71     18.58 o 
  12   4   0      104.47      125.05     23.27 o 
  13   4   0      110.19      121.44     22.13 o 
   1   5   0      470.45      459.20     18.88 o 
   2   5   0     3491.32     3353.36    136.24 o 
   3   5   0       44.68       47.73      7.56 o 
   4   5   0     3119.57     3012.27    155.50 o 
   5   5   0      915.16      920.27     55.04 o 
   6   5   0      140.67      135.54     24.10 o 
   7   5   0     1513.96     1484.90     79.51 o 
   8   5   0     1865.67     1781.10     92.05 o 
   9   5   0      483.58      529.83     36.82 o 
  10   5   0       78.00       65.50     18.60 o 
  11   5   0      477.77      382.67     38.78 o 
  12   5   0       24.48       36.84     18.41 o 
  13   5   0        9.73        0.86     18.60 o 
   0   6   0     3615.32     3520.91    180.76 o 
   1   6   0     1139.84     1121.54     43.14 o 
   2   6   0      318.59      311.81     15.12 o 
   3   6   0      592.43      554.03     29.53 o 
   4   6   0     1428.82     1333.67     67.38 o 
   5   6   0      386.28      354.35     26.44 o 
   6   6   0      883.36      862.26     75.62 o 
   7   6   0      539.93      503.67     37.97 o 
   8   6   0      239.29      254.66     29.64 o 
   9   6   0      303.98      344.10     29.17 o 
  10   6   0       30.86       24.96     18.01 o 
  11   6   0       16.44       23.08     22.99 o 
  12   6   0       76.23       76.67     20.56 o 
   1   7   0      794.86      793.57     30.37 o 
   2   7   0      642.82      643.14     26.67 o 
   3   7   0     1945.04     1878.18     70.14 o 
   4   7   0      321.07      318.90     29.92 o 
   5   7   0      441.52      456.31     33.80 o 
   6   7   0     1053.81     1043.40     67.87 o 
   7   7   0      385.47      392.17     28.30 o 
   8   7   0       69.62       66.06     18.06 o 
   9   7   0      188.72      183.26     41.00 o 
  10   7   0      299.72      263.91     44.04 o 
  11   7   0      138.89      123.97     21.68 o 
   0   8   0      415.94      383.15     27.21 o 
   1   8   0      544.05      523.19     22.05 o 
   2   8   0      437.01      412.23     24.20 o 
   3   8   0      652.12      655.36     42.82 o 
   4   8   0       20.11       38.59     11.97 o 
   5   8   0      763.22      681.81     72.02 o 
   6   8   0       27.84       41.27     21.88 o 
   7   8   0       88.35      121.26     42.38 o 
   8   8   0      129.48      165.55     26.59 o 
   9   8   0       24.78       22.94     21.33 o 
  10   8   0        4.25       19.95     19.55 o 
   1   9   0      195.67      201.96     16.71 o 
   2   9   0      753.19      741.57     37.38 o 
   3   9   0      430.87      432.30     25.31 o 
   4   9   0      273.73      272.26     19.18 o 
   5   9   0      298.82      287.97     20.11 o 
   6   9   0       59.69       69.34     14.55 o 
   7   9   0       91.31       93.70     18.85 o 
   8   9   0       29.54        8.03     17.70 o 
   9   9   0       18.56       23.33     18.64 o 
   0  10   0      759.66      854.28     67.04 o 
   1  10   0       65.01       32.98     18.28 o 
   2  10   0        5.37        2.27     20.50 o 
   3  10   0       41.92       56.10     14.98 o 
   4  10   0      257.21      255.87     23.29 o 
   5  10   0       23.51       21.35     16.19 o 
   6  10   0       41.32       36.47     25.48 o 
   7  10   0       59.49       74.73     19.06 o 
   8  10   0       37.28       32.51     31.86 o 
   1  11   0       49.63       27.99     18.97 o 
   2  11   0      126.52      174.51     34.90 o 
   3  11   0      130.18      108.59     32.13 o 
   4  11   0       79.69       94.18     31.02 o 
   5  11   0       41.64       46.54     32.13 o 
  -6 -11   1       65.71       74.18     21.33 o 
  -5 -11   1      106.23      101.62     22.11 o 
  -4 -11   1       51.96       79.72     20.96 o 
  -3 -11   1       53.27       90.94     21.74 o 
  -2 -11   1       59.48       49.50     21.35 o 
  -1 -11   1      238.66      266.45     27.78 o 
   0 -11   1        6.26        0.00     19.48 o 
   1 -11   1      448.10      602.60     42.65 o 
   2 -11   1      117.96      124.55     22.29 o 
   3 -11   1       87.00       80.10     20.98 o 
   4 -11   1       40.93       37.12     19.36 o 
   5 -11   1       37.43       46.79     19.18 o 
  -8 -10   1       58.28       58.63     18.79 o 
  -7 -10   1      251.57      269.65     25.86 o 
  -6 -10   1       64.98       51.57     19.78 o 
  -5 -10   1       27.54       49.86     19.59 o 
  -4 -10   1       53.38       44.60     29.09 o 
  -3 -10   1      203.17      210.62     24.67 o 
  -2 -10   1       37.75       46.86     26.32 o 
  -1 -10   1      673.24      776.14     49.94 o 
   0 -10   1       24.16        8.46     18.92 o 
   1 -10   1       37.97       33.01     20.22 o 
   2 -10   1      105.08      121.29     21.45 o 
   3 -10   1      404.81      446.35     33.24 o 
   4 -10   1       41.54       76.74     38.50 o 
   5 -10   1       76.16       87.83     19.36 o 
   6 -10   1      147.88      159.81     22.71 o 
   7 -10   1        8.03       25.25     17.18 o 
 -10  -9   1       23.52       38.78     21.61 o 
  -9  -9   1      217.41      248.25     23.31 o 
  -8  -9   1      114.06      145.10     20.93 o 
  -7  -9   1      150.32      149.70     34.63 o 
  -6  -9   1      126.98      145.56     26.32 o 
  -5  -9   1      172.91      183.55     23.10 o 
  -4  -9   1       72.98       82.87     19.58 o 
  -3  -9   1      284.04      301.07     31.02 o 
  -2  -9   1      132.28      138.99     21.93 o 
  -1  -9   1        0.50        9.63     17.97 o 
   0  -9   1      687.77      709.04     75.90 o 
   1  -9   1      373.83      406.39     33.10 o 
   2  -9   1      442.13      444.69     34.45 o 
   3  -9   1      223.08      214.73     23.25 o 
   4  -9   1      205.81      257.27     23.64 o 
   5  -9   1      180.61      170.46     20.89 o 
   6  -9   1      193.92      197.76     16.03 o 
   7  -9   1       38.08       47.72     16.40 o 
   8  -9   1      197.07      184.48     29.36 o 
   9  -9   1       42.61       32.13     22.71 o 
 -11  -8   1      196.27      185.59     28.25 o 
 -10  -8   1       37.37        5.54     20.50 o 
  -9  -8   1      232.12      265.73     29.92 o 
  -8  -8   1      538.27      512.09     35.45 o 
  -7  -8   1      181.47      202.85     22.13 o 
  -6  -8   1      308.45      316.32     27.98 o 
  -5  -8   1      917.25      916.62     57.39 o 
  -4  -8   1      188.73      182.83     21.72 o 
  -3  -8   1       99.31      114.72     20.75 o 
  -2  -8   1     1547.94     1633.00     86.77 o 
  -1  -8   1        6.32       10.17     30.47 o 
   0  -8   1     1013.34      998.89     59.15 o 
   1  -8   1      305.06      379.43     28.38 o 
   2  -8   1      437.49      441.90     36.01 o 
   3  -8   1       97.70      108.66     22.99 o 
   4  -8   1     1052.22     1037.41     48.53 o 
   5  -8   1      148.56      149.49     14.33 o 
   6  -8   1       32.50       44.64     11.13 o 
   7  -8   1      376.02      403.29     23.23 o 
   8  -8   1       21.41        9.49     13.71 o 
   9  -8   1        3.44        0.00     19.94 o 
  10  -8   1       40.25       16.07     19.94 o 
 -12  -7   1        7.43       13.85     18.28 o 
 -11  -7   1      124.64      126.31     22.71 o 
 -10  -7   1      109.25      110.14     17.56 o 
  -9  -7   1      172.38      150.69     18.69 o 
  -8  -7   1      218.22      218.61     16.30 o 
  -7  -7   1      738.23      719.38     34.20 o 
  -6  -7   1      251.82      264.84     16.54 o 
  -5  -7   1      436.10      419.03     21.92 o 
  -4  -7   1     1346.78     1362.32     71.49 o 
  -3  -7   1        3.49       10.35     14.87 o 
  -2  -7   1       12.88       17.33     16.00 o 
  -1  -7   1      347.44      349.96     26.42 o 
   0  -7   1     1689.99     1713.55     89.51 o 
   1  -7   1      513.86      503.01     35.64 o 
   2  -7   1     1507.01     1436.63     74.81 o 
   3  -7   1      144.39      153.75     13.21 o 
   4  -7   1      143.66      131.21     12.02 o 
   5  -7   1      847.73      763.95     30.69 o 
   6  -7   1       59.83       62.99     11.49 o 
   7  -7   1      476.14      485.32     51.97 o 
   8  -7   1       38.55       50.82     11.40 o 
   9  -7   1      617.83      631.35     38.98 o 
  10  -7   1       31.43       32.19     13.90 o 
 -12  -6   1       40.54       38.78     19.39 o 
 -11  -6   1       55.43       42.66     17.73 o 
 -10  -6   1      361.45      367.68     21.81 o 
  -9  -6   1      609.49      597.16     43.99 o 
  -8  -6   1      209.47      192.70     18.65 o 
  -7  -6   1     1147.39     1120.05     48.46 o 
  -6  -6   1     3296.94     3224.42    134.73 o 
  -5  -6   1      336.49      319.96     19.78 o 
  -4  -6   1     1452.41     1476.54     67.31 o 
  -3  -6   1     1265.44     1282.05     71.69 o 
  -2  -6   1      252.48      228.72     23.11 o 
  -1  -6   1     1586.00     1592.39     86.38 o 
   0  -6   1      346.40      394.04     33.52 o 
   1  -6   1      208.66      213.28     20.36 o 
   2  -6   1     1061.61     1024.90     45.64 o 
   3  -6   1     2120.72     2036.06     89.31 o 
   4  -6   1      151.22      164.74     12.88 o 
   5  -6   1      627.03      583.89     24.88 o 
   6  -6   1      744.77      718.32     29.14 o 
   7  -6   1       17.78       25.52      8.98 o 
   8  -6   1      343.36      331.92     19.19 o 
   9  -6   1       89.60       85.13     14.10 o 
  10  -6   1      226.29      206.28     41.00 o 
  11  -6   1      265.30      233.79     29.92 o 
  12  -6   1      152.19      130.19     24.38 o 
 -12  -5   1      398.90      414.09     37.12 o 
 -11  -5   1       35.91       23.19     13.02 o 
 -10  -5   1       14.43       10.54      9.88 o 
  -9  -5   1      227.75      226.72     15.27 o 
  -8  -5   1      826.44      846.08     33.49 o 
  -7  -5   1      331.68      326.94     17.35 o 
  -6  -5   1     1328.14     1185.12     51.66 o 
  -5  -5   1     3361.63     3265.01    128.55 o 
  -4  -5   1       70.02       78.45     11.18 o 
  -3  -5   1     2421.88     2399.45     98.48 o 
  -2  -5   1      755.56      735.56     49.75 o 
  -1  -5   1     2431.54     2307.90    123.01 o 
   0  -5   1      791.47      794.66     44.65 o 
   1  -5   1     5646.54     5240.76    210.87 o 
   2  -5   1      196.80      189.52     13.07 o 
   3  -5   1      334.85      335.73     17.97 o 
   4  -5   1      974.46      899.04     37.27 o 
   5  -5   1      268.66      265.18     13.84 o 
   6  -5   1      267.78      269.14     14.09 o 
   7  -5   1       94.11       95.48      9.85 o 
   8  -5   1     1245.83     1235.30     47.45 o 
   9  -5   1       83.82       93.14     12.30 o 
  10  -5   1      800.02      719.50     35.88 o 
  11  -5   1       15.40       17.17     19.39 o 
  12  -5   1       91.77       53.74     21.05 o 
 -14  -4   1      200.73      208.86     27.15 o 
 -13  -4   1       23.97        2.22     18.84 o 
 -12  -4   1        6.96       35.85     16.34 o 
 -11  -4   1      131.57      137.73     13.56 o 
 -10  -4   1     1128.40     1200.93     44.57 o 
  -9  -4   1      369.72      378.34     19.44 o 
  -8  -4   1      785.15      788.52     31.69 o 
  -7  -4   1     1687.62     1615.10     60.23 o 
  -6  -4   1      992.21      967.59     38.42 o 
  -5  -4   1     2899.64     2828.99    104.13 o 
  -4  -4   1     2163.11     2101.97     92.52 o 
  -3  -4   1     1709.20     1641.39     69.37 o 
  -2  -4   1     3311.97     3350.91    176.48 o 
  -1  -4   1     1414.76     1339.74     78.15 o 
   0  -4   1       76.33       84.80     11.34 o 
   1  -4   1      883.15      857.43     38.55 o 
   2  -4   1     1688.17     1601.52     69.28 o 
   3  -4   1     1431.02     1346.67     62.57 o 
   4  -4   1      601.90      520.69     22.21 o 
   5  -4   1     1283.46     1274.84     55.97 o 
   6  -4   1      393.47      380.89     19.35 o 
   7  -4   1     1185.93     1266.46     46.62 o 
   8  -4   1       22.36       20.96      8.49 o 
   9  -4   1      213.79      213.32     15.55 o 
  10  -4   1      512.52      621.07     49.74 o 
  11  -4   1      321.27      378.38     27.12 o 
  12  -4   1      476.47      497.05     34.76 o 
  13  -4   1       32.64       21.05     19.94 o 
 -14  -3   1       32.48       47.64     19.94 o 
 -13  -3   1      785.99      966.07    105.54 o 
 -12  -3   1      253.48      298.47     23.35 o 
 -11  -3   1      563.01      635.81     63.16 o 
 -10  -3   1      291.19      332.62     16.45 o 
  -9  -3   1      207.68      223.46     13.74 o 
  -8  -3   1      830.52      820.13     32.94 o 
  -7  -3   1     1116.46     1108.06     39.80 o 
  -6  -3   1     1470.08     1594.78     54.42 o 
  -5  -3   1        7.73        7.08      6.03 o 
  -4  -3   1    10157.48    10195.73    362.00 o 
  -3  -3   1     1178.64     1210.67     52.21 o 
  -2  -3   1     1526.34     1561.37     64.80 o 
  -1  -3   1     1756.11     1866.17    102.05 o 
   0  -3   1     6508.77     5987.85    245.84 o 
   1  -3   1      949.39      902.77     38.57 o 
   2  -3   1      696.41      630.52     55.95 o 
   3  -3   1     1197.66     1137.80     51.12 o 
   4  -3   1     2558.73     2673.10     94.59 o 
   5  -3   1      656.16      676.08     26.35 o 
   6  -3   1     2404.84     2668.91     95.41 o 
   7  -3   1      443.92      529.24     23.88 o 
   8  -3   1      415.77      482.44     20.89 o 
   9  -3   1     2004.36     2227.31     95.67 o 
  10  -3   1      139.68      110.87     21.61 o 
  11  -3   1       77.11       80.54     17.29 o 
  12  -3   1       10.62        8.18     16.09 o 
  13  -3   1      497.81      542.63     69.25 o 
 -14  -2   1       37.03       42.89     25.76 o 
 -13  -2   1      176.62      189.10     20.09 o 
 -12  -2   1      111.37      128.15     22.99 o 
 -11  -2   1      986.02     1183.43     51.83 o 
 -10  -2   1      142.49      179.90     12.48 o 
  -9  -2   1     2162.94     2482.52     99.98 o 
  -8  -2   1      810.32      912.08     36.47 o 
  -7  -2   1       53.67       84.49      8.97 o 
  -6  -2   1     1889.39     2033.43     75.55 o 
  -5  -2   1     3285.34     3517.00    131.21 o 
  -4  -2   1      515.78      488.66     20.97 o 
  -3  -2   1    10587.67    10462.19    454.81 o 
  -2  -2   1     2997.11     2897.97    126.33 o 
  -1  -2   1     2998.23     2939.61    154.15 o 
   0  -2   1      228.77      225.03     12.69 o 
   1  -2   1     1087.08     1099.50     59.63 o 
   2  -2   1     3001.06     3105.31    134.65 o 
   3  -2   1       14.94       16.05      4.52 o 
   4  -2   1     4068.55     5118.89    187.99 o 
   5  -2   1     3263.45     4140.46    142.84 o 
   6  -2   1     1100.27     1425.40     52.31 o 
   7  -2   1      628.21      790.43     32.36 o 
   8  -2   1     1180.64     1548.12     56.22 o 
   9  -2   1      493.14      583.62     29.91 o 
  10  -2   1       63.04       69.51     17.16 o 
  11  -2   1      955.73     1232.18     99.72 o 
  12  -2   1       79.93       59.21     17.81 o 
  13  -2   1      194.29      249.96     23.95 o 
  14  -2   1       59.73       85.26     18.85 o 
 -15  -1   1        3.33        7.25     16.51 o 
 -14  -1   1      381.82      482.26     91.13 o 
 -13  -1   1      658.40      745.31     48.11 o 
 -12  -1   1     1308.44     1629.59    111.36 o 
 -11  -1   1      609.83      759.36     36.20 o 
 -10  -1   1      303.26      362.78     18.47 o 
  -9  -1   1      799.28     1019.52     38.67 o 
  -8  -1   1      741.20      879.15     35.98 o 
  -7  -1   1      856.03     1044.19     40.08 o 
  -6  -1   1     1398.16     1610.49     64.17 o 
  -5  -1   1     3447.38     4275.39    178.83 o 
  -4  -1   1     1603.74     1804.81     62.25 o 
  -3  -1   1     9172.18    10215.70    370.86 o 
  -2  -1   1     4035.34     4679.33    201.29 o 
  -1  -1   1       59.49       80.71      5.03 o 
   0  -1   1     1791.89     1749.01     72.71 o 
   1  -1   1     8122.36     9612.43    380.99 o 
   2  -1   1    12890.02    18045.23    617.85 o 
   3  -1   1      914.00     1347.66     49.02 o 
   4  -1   1     1606.79     2490.91     89.86 o 
   5  -1   1     5877.92     8878.21    305.00 o 
   6  -1   1      229.00      332.81     15.05 o 
   7  -1   1      949.68     1427.41     58.45 o 
   8  -1   1     1946.31     2657.57    100.51 o 
   9  -1   1     1229.27     1626.56     67.93 o 
  10  -1   1      779.77      981.40     56.35 o 
  11  -1   1       18.51       22.95     17.44 o 
  12  -1   1      111.26      174.82     21.68 o 
  13  -1   1       56.56      100.26     20.09 o 
  14  -1   1      291.99      365.20     32.96 o 
 -15   0   1       38.88       62.19     18.92 o 
 -14   0   1      481.36      555.06     62.60 o 
 -13   0   1        5.91        0.00     16.84 o 
 -12   0   1       75.57       97.77     19.18 o 
 -11   0   1      221.21      272.63     26.32 o 
 -10   0   1     2723.28     3421.76    143.37 o 
  -9   0   1      239.49      282.01     17.83 o 
  -8   0   1      539.57      674.72     32.31 o 
  -7   0   1     2117.71     2578.27    108.09 o 
  -6   0   1     1218.93     1628.40     68.97 o 
  -5   0   1      540.59      744.79     33.04 o 
  -4   0   1     1724.93     2195.30     91.25 o 
  -3   0   1      518.48      646.52     27.82 o 
  -2   0   1      193.11      218.47     18.59 o 
  -1   0   1      388.23      425.66     15.50 o 
   0   0   1       53.33       52.31      2.34 o 
   1   0   1     1962.41     2987.16    152.35 o 
   2   0   1     1505.40     2295.53    117.10 o 
   3   0   1     7494.12    11342.50    464.13 o 
   4   0   1     2675.15     4328.02    178.55 o 
   5   0   1     1359.01     2188.67     91.54 o 
   6   0   1     4087.57     5945.39    244.53 o 
   7   0   1     1059.74     1570.50     67.18 o 
   8   0   1       54.29       69.84     17.04 o 
   9   0   1      463.80      603.32     41.11 o 
  10   0   1     1245.62     1541.46     91.13 o 
  11   0   1       18.37        0.00     17.35 o 
  12   0   1      634.74      784.44     54.02 o 
  13   0   1       53.17       71.80     20.09 o 
  14   0   1        2.87        0.00     18.10 o 
 -15   1   1        0.41        0.00     17.58 o 
 -14   1   1      400.36      416.49     32.91 o 
 -13   1   1      663.53      809.00     49.34 o 
 -12   1   1     1300.92     1502.85     85.58 o 
 -11   1   1      614.14      690.02     45.81 o 
 -10   1   1      317.93      328.80     27.22 o 
  -9   1   1      801.53      908.24     56.41 o 
  -8   1   1      691.34      880.37     61.77 o 
  -7   1   1      868.33     1071.39     57.96 o 
  -6   1   1     1072.35     1339.50     79.12 o 
  -5   1   1     3352.98     4317.08    216.39 o 
  -4   1   1     1264.85     1557.00     88.32 o 
  -3   1   1     8669.27    10968.07    525.00 o 
  -2   1   1     4309.61     5300.61    247.91 o 
  -1   1   1       96.01      104.88     10.23 o 
   0   1   1     1793.04     1793.89     92.45 o 
   1   1   1     7945.07     9090.64    384.27 o 
   2   1   1    12317.89    15102.27   1221.03 o 
   4   1   1     1774.95     2520.73    128.65 o 
   5   1   1     5595.22     7952.73    432.76 o 
   6   1   1      189.09      285.58     24.28 o 
   7   1   1      794.22     1175.33    124.37 o 
   8   1   1     2338.60     3046.02    144.72 o 
   9   1   1     1145.70     1450.35     85.17 o 
  10   1   1      787.67      905.16     56.56 o 
  11   1   1       17.41       36.52     18.97 o 
  12   1   1      101.70      119.40     22.11 o 
  13   1   1       54.42       84.40     20.78 o 
  14   1   1      295.67      308.51     37.67 o 
 -14   2   1       66.22       51.27     19.18 o 
 -13   2   1      158.76      139.46     21.55 o 
 -12   2   1      121.92      150.41     20.75 o 
 -11   2   1     1031.27     1108.17     65.22 o 
 -10   2   1      176.51      173.48     20.17 o 
  -9   2   1     1947.35     2188.29    123.37 o 
  -8   2   1      933.62     1021.82     53.66 o 
  -7   2   1      115.30      163.53     19.67 o 
  -6   2   1     1963.43     2189.49    108.10 o 
  -5   2   1     3965.40     4314.62    267.59 o 
  -4   2   1      594.46      627.72     31.30 o 
  -3   2   1    10897.21    12199.02    560.64 o 
  -2   2   1     3118.37     3353.37    155.69 o 
  -1   2   1     2950.38     3118.49    125.03 o 
   1   2   1     1103.13     1010.31     55.22 o 
   2   2   1     3462.87     3481.35    136.34 o 
   3   2   1       80.10       88.64     14.96 o 
   4   2   1     4764.67     5645.90    267.49 o 
   5   2   1     3081.21     3676.44    203.27 o 
   6   2   1     1093.02     1385.06     76.36 o 
   7   2   1      859.04     1056.49     70.36 o 
   8   2   1     1112.67     1408.98     82.04 o 
   9   2   1      442.91      593.95     40.69 o 
  10   2   1       57.79       87.22     19.48 o 
  11   2   1      985.81     1193.56    101.94 o 
  12   2   1       81.44       74.11     19.93 o 
  13   2   1      176.36      176.27     25.76 o 
  14   2   1       49.27       61.35     19.93 o 
 -14   3   1       32.24       44.67     18.60 o 
 -13   3   1      778.44      836.63     62.05 o 
 -12   3   1      273.23      225.66     24.87 o 
 -11   3   1      496.51      542.54     50.14 o 
 -10   3   1      260.42      233.06     24.68 o 
  -9   3   1      302.70      299.83     23.31 o 
  -8   3   1      862.47      871.09     49.86 o 
  -7   3   1      938.22      902.08     57.58 o 
  -6   3   1     1143.94     1219.84     77.55 o 
  -5   3   1       27.40       33.52     10.49 o 
  -4   3   1     9526.22    10224.06    513.26 o 
  -3   3   1     1221.22     1287.58     64.83 o 
  -2   3   1     1423.46     1529.75     79.90 o 
  -1   3   1     1827.08     2047.98     71.52 o 
   0   3   1     6501.24     6025.70    247.94 o 
   1   3   1      954.29      884.98     43.93 o 
   2   3   1      518.95      473.41     32.06 o 
   3   3   1      888.44      846.17     41.88 o 
   4   3   1     2373.46     2557.58    135.12 o 
   5   3   1      598.69      630.26     43.77 o 
   6   3   1     2274.90     2582.64    137.07 o 
   7   3   1      624.61      690.95     38.34 o 
   8   3   1      368.04      396.09     51.25 o 
   9   3   1     2083.78     2309.77    119.23 o 
  10   3   1      133.33      140.84     29.64 o 
  11   3   1       70.10       51.12     19.15 o 
  12   3   1        3.66        0.00     18.36 o 
  13   3   1      487.18      453.10     35.65 o 
 -14   4   1      192.79      197.29     24.28 o 
 -13   4   1       27.80       27.78     19.11 o 
 -12   4   1       15.88        0.00     34.07 o 
 -11   4   1      179.20      143.89     20.56 o 
 -10   4   1     1113.40     1062.21     65.61 o 
  -9   4   1      463.64      467.53     31.93 o 
  -8   4   1      741.82      800.55     47.40 o 
  -7   4   1     1776.93     1674.36     87.35 o 
  -6   4   1     1128.22     1126.39     56.21 o 
  -5   4   1     3087.77     3044.02    148.45 o 
  -4   4   1     2359.43     2418.31    114.96 o 
  -3   4   1     1723.37     1656.03     85.58 o 
  -2   4   1     3407.71     3587.32    176.06 o 
  -1   4   1     1619.31     1549.80     54.15 o 
   0   4   1       14.91       25.99      4.82 o 
   1   4   1      926.23      887.98     38.06 o 
   2   4   1     1763.97     1691.04     69.72 o 
   3   4   1     1703.71     1621.57     63.53 o 
   4   4   1      672.03      590.12     33.29 o 
   5   4   1     1367.79     1381.17     70.30 o 
   6   4   1      563.18      546.52     47.37 o 
   7   4   1     1104.92     1133.37     67.95 o 
   8   4   1        0.98       25.77     16.65 o 
   9   4   1      194.69      174.55     21.93 o 
  10   4   1      532.83      604.64     42.08 o 
  11   4   1      315.09      276.65     28.38 o 
  12   4   1      475.28      473.11     35.84 o 
  13   4   1       47.27       47.06     21.88 o 
 -13   5   1        7.81       10.51     18.60 o 
 -12   5   1      396.07      353.15     30.55 o 
 -11   5   1       26.50       22.30     17.18 o 
 -10   5   1        6.92        0.00     16.62 o 
  -9   5   1      184.41      174.77     21.28 o 
  -8   5   1      839.96      825.93     50.14 o 
  -7   5   1      333.62      313.35     28.25 o 
  -6   5   1     1303.96     1180.08     64.83 o 
  -5   5   1     2908.41     2843.29    158.83 o 
  -4   5   1       52.84       42.55     12.24 o 
  -3   5   1     2327.77     2293.54    121.03 o 
  -2   5   1      865.88      934.98     33.57 o 
  -1   5   1     2457.07     2407.75     85.72 o 
   0   5   1      745.59      768.16     29.63 o 
   1   5   1     5346.01     5019.49    212.35 o 
   2   5   1      211.98      207.08     25.43 o 
   3   5   1      309.35      291.61     17.09 o 
   4   5   1      735.69      696.26     46.81 o 
   5   5   1      229.81      236.61     21.33 o 
   6   5   1      253.31      236.29     22.50 o 
   7   5   1      102.98       85.48     17.62 o 
   8   5   1     1303.13     1253.90     70.11 o 
   9   5   1      102.88       90.30     18.60 o 
  10   5   1      792.03      759.16     47.38 o 
  11   5   1       24.24        0.00     17.80 o 
  12   5   1       89.38       61.81     31.58 o 
 -13   6   1       60.74       29.68     19.36 o 
 -12   6   1       36.76       40.91     19.36 o 
 -11   6   1       48.80       30.94     27.42 o 
 -10   6   1      458.96      389.05     29.92 o 
  -9   6   1      638.54      614.10     40.92 o 
  -8   6   1      177.34      155.18     20.34 o 
  -7   6   1     1106.13     1061.14     69.53 o 
  -6   6   1     3515.90     3275.96    166.87 o 
  -5   6   1      385.69      389.98     52.35 o 
  -4   6   1     1739.45     1729.36     83.83 o 
  -3   6   1     1325.55     1333.08     56.81 o 
  -2   6   1      315.20      291.64     13.91 o 
  -1   6   1     1629.67     1616.52     59.07 o 
   0   6   1      472.16      475.35     19.93 o 
   1   6   1      199.04      217.49     11.88 o 
   2   6   1     1017.11     1010.42     44.88 o 
   3   6   1     2285.21     2196.02     89.66 o 
   4   6   1      147.12      150.90     12.59 o 
   6   6   1      717.15      670.77     43.87 o 
   7   6   1        0.54        7.04     16.05 o 
   8   6   1      349.65      316.17     27.81 o 
   9   6   1       62.34       81.28     19.59 o 
  10   6   1      178.00      140.12     22.29 o 
  11   6   1      272.01      252.02     49.03 o 
  12   6   1      160.85      129.46     22.52 o 
 -12   7   1        8.61        6.80     20.50 o 
 -11   7   1      145.73      166.93     22.61 o 
 -10   7   1       73.43       81.22     19.64 o 
  -9   7   1      180.47      150.89     21.06 o 
  -8   7   1      208.51      217.35     23.26 o 
  -7   7   1      758.34      671.35     44.45 o 
  -6   7   1      157.88      133.34     20.19 o 
  -5   7   1      305.71      287.22     32.96 o 
  -4   7   1     1315.87     1249.15     56.39 o 
  -3   7   1       23.23        0.29     10.90 o 
  -2   7   1       15.47       19.39      6.87 o 
  -1   7   1      310.94      286.33     15.35 o 
   0   7   1     1651.69     1639.07     61.22 o 
   1   7   1      550.13      526.47     22.68 o 
   2   7   1     1401.11     1334.16     51.24 o 
   3   7   1      106.01      133.14     16.89 o 
   4   7   1       74.62       67.98     12.63 o 
   5   7   1      720.63      667.90     65.93 o 
   6   7   1       91.96       80.93     17.27 o 
   7   7   1      483.41      442.90     32.84 o 
   8   7   1       57.06       73.69     18.97 o 
   9   7   1      617.44      635.13     44.26 o 
  10   7   1       62.56       61.62     20.17 o 
  11   7   1       28.70       28.86     20.17 o 
 -11   8   1      226.35      221.45     25.48 o 
 -10   8   1       44.61       51.00     24.65 o 
  -9   8   1      273.75      275.87     26.27 o 
  -8   8   1      509.34      449.46     35.83 o 
  -7   8   1      187.10      205.41     22.10 o 
  -6   8   1      296.98      280.61     24.84 o 
  -5   8   1     1068.16     1017.91     45.67 o 
  -4   8   1      173.57      151.17     14.48 o 
  -3   8   1      140.60      158.38     19.08 o 
  -2   8   1     1488.34     1561.64     68.44 o 
  -1   8   1       16.44       12.46      7.76 o 
   0   8   1      975.72     1009.44     39.32 o 
   1   8   1      314.50      313.11     17.11 o 
   2   8   1      446.69      455.86     21.36 o 
   3   8   1       69.29       56.55     12.54 o 
   4   8   1     1156.18     1144.09     70.64 o 
   5   8   1      176.48      173.15     20.23 o 
   6   8   1       46.25       55.40     29.64 o 
   7   8   1      378.09      332.13     29.09 o 
   8   8   1       17.00        4.65     17.42 o 
   9   8   1        1.43        0.00     18.21 o 
  10   8   1       31.53       29.22     19.48 o 
 -10   9   1       28.53        0.00     18.24 o 
  -9   9   1      182.19      176.09     27.70 o 
  -8   9   1      146.65      156.75     21.68 o 
  -7   9   1      127.83       85.70     19.30 o 
  -6   9   1      122.83      125.30     19.17 o 
  -5   9   1      165.17      172.95     20.50 o 
  -4   9   1       43.69       42.99     13.50 o 
  -3   9   1      296.56      307.72     20.08 o 
  -2   9   1      149.04      135.94     14.47 o 
  -1   9   1        6.94        0.00     10.99 o 
   0   9   1      637.73      628.91     33.11 o 
   1   9   1      400.74      450.92     25.34 o 
   2   9   1      515.77      497.80     27.49 o 
   3   9   1      197.45      202.45     16.84 o 
   4   9   1      214.96      202.04     17.31 o 
   5   9   1      179.10      188.29     21.16 o 
   6   9   1      182.11      168.86     21.82 o 
   7   9   1       36.89       36.00     18.10 o 
   8   9   1      184.81      181.10     23.35 o 
   9   9   1       62.30       70.99     20.63 o 
  -8  10   1       55.47       67.44     18.96 o 
  -7  10   1      221.83      235.22     28.25 o 
  -6  10   1       67.55       83.25     18.03 o 
  -5  10   1       27.17       10.93     15.99 o 
  -4  10   1       72.67       95.06     17.73 o 
  -3  10   1      188.32      212.30     21.43 o 
  -2  10   1       43.30       48.98     13.18 o 
  -1  10   1      636.59      731.14     46.60 o 
   0  10   1       16.51        6.37     17.24 o 
   1  10   1       37.49       42.66     18.41 o 
   2  10   1       95.41      106.98     26.04 o 
   3  10   1      382.66      419.97     25.45 o 
   4  10   1       49.19       54.70     13.66 o 
   5  10   1       83.70       93.65     15.33 o 
   6  10   1      162.07      168.01     29.09 o 
   7  10   1        8.68       27.75     44.60 o 
  -6  11   1       62.93       63.53     18.24 o 
  -5  11   1      112.84      141.46     19.77 o 
  -4  11   1       41.71        0.00     29.92 o 
  -3  11   1       76.66       47.09     31.02 o 
  -2  11   1       68.58       34.35     28.81 o 
  -1  11   1      209.44      188.92     35.46 o 
   0  11   1        7.80       10.89     19.58 o 
   1  11   1      452.65      540.79     94.74 o 
   2  11   1      121.29      126.58     21.35 o 
   3  11   1       93.76      111.36     29.92 o 
   4  11   1       41.52       74.24     31.58 o 
   5  11   1       53.92       78.12     33.24 o 
  -6 -11   2      160.05      175.55     24.46 o 
  -5 -11   2       77.69      102.50     24.65 o 
  -4 -11   2       50.19       67.99     36.56 o 
  -3 -11   2        3.65        0.00     27.15 o 
  -2 -11   2       69.37       78.98     22.29 o 
  -1 -11   2       18.38       57.18     20.98 o 
   0 -11   2      130.72      168.51     23.98 o 
   1 -11   2       13.44       38.10     20.78 o 
   2 -11   2       39.49       67.08     20.09 o 
   3 -11   2       73.71       80.29     37.40 o 
   4 -11   2       49.03       52.93     19.00 o 
  -8 -10   2      113.05      119.51     21.68 o 
  -7 -10   2       97.42      139.73     22.29 o 
  -6 -10   2        3.81        0.00     19.00 o 
  -5 -10   2       31.12       22.10     46.26 o 
  -4 -10   2      356.86      389.04     33.68 o 
  -3 -10   2        2.28        0.00     18.79 o 
  -2 -10   2       77.76       54.64     23.82 o 
  -1 -10   2        0.00        0.00     18.69 o 
   0 -10   2      106.48      120.95     21.28 o 
   1 -10   2       17.34       30.12     25.48 o 
   2 -10   2      194.15      214.16     24.29 o 
   3 -10   2       21.74       28.56     17.91 o 
   4 -10   2        2.52        7.15     17.27 o 
   5 -10   2      155.94      186.50     24.10 o 
   6 -10   2      117.69      131.27     20.10 o 
   7 -10   2       11.74       80.89     25.48 o 
 -10  -9   2      172.51      139.82     20.27 o 
  -9  -9   2      250.27      264.98     24.85 o 
  -8  -9   2      182.72      185.31     22.91 o 
  -7  -9   2      236.08      235.51     24.67 o 
  -6  -9   2      237.51      267.67     26.24 o 
  -5  -9   2      104.65      134.62     21.72 o 
  -4  -9   2        7.69        4.03     18.30 o 
  -3  -9   2      156.18      159.27     22.40 o 
  -2  -9   2      578.78      673.32     49.31 o 
  -1  -9   2      327.09      324.31     37.95 o 
   0  -9   2      554.08      589.62     39.91 o 
   1  -9   2      327.12      348.50     28.92 o 
   2  -9   2       37.38       42.96     17.67 o 
   3  -9   2       71.41       48.38     18.06 o 
   4  -9   2      202.86      195.99     22.01 o 
   5  -9   2       33.77       39.00     11.83 o 
   6  -9   2      117.84      135.61     14.48 o 
   7  -9   2      138.46      154.82     18.84 o 
   8  -9   2      139.22      146.81     26.59 o 
 -11  -8   2       15.82        7.20     19.39 o 
 -10  -8   2      123.63      119.25     18.90 o 
  -9  -8   2      217.52      196.14     22.29 o 
  -8  -8   2       26.78       11.16     16.72 o 
  -7  -8   2      198.47      177.46     21.54 o 
  -6  -8   2      250.26      268.55     24.85 o 
  -5  -8   2      297.38      308.80     28.98 o 
  -4  -8   2      186.29      216.90     22.46 o 
  -3  -8   2      541.79      535.54     38.76 o 
  -2  -8   2      166.54      178.64     22.46 o 
  -1  -8   2       25.65        8.57     23.82 o 
   0  -8   2       46.45       44.70     17.80 o 
   1  -8   2      555.75      534.81     59.28 o 
   2  -8   2       32.33        7.78     15.61 o 
   3  -8   2      214.70      216.36     30.75 o 
   4  -8   2      169.44      188.78     15.14 o 
   5  -8   2      130.02      136.25     13.71 o 
   6  -8   2      106.18      102.75     13.28 o 
   7  -8   2      305.71      315.94     24.85 o 
   8  -8   2      266.30      295.48     23.31 o 
   9  -8   2        3.59        4.62     13.41 o 
 -12  -7   2        2.89        4.43     18.28 o 
 -11  -7   2       16.33        0.00     17.17 o 
 -10  -7   2      515.09      509.81     78.39 o 
  -9  -7   2      360.63      341.10     27.17 o 
  -8  -7   2      477.09      447.32     33.02 o 
  -7  -7   2      322.41      326.86     19.95 o 
  -6  -7   2      323.19      318.68     18.97 o 
  -5  -7   2      665.44      690.26     46.41 o 
  -4  -7   2      320.56      318.85     27.39 o 
  -3  -7   2      368.59      367.45     29.14 o 
  -2  -7   2       30.62       30.60     16.48 o 
  -1  -7   2     3089.73     3011.93    153.76 o 
   0  -7   2      108.18      132.87     18.30 o 
   1  -7   2      425.26      404.18     31.14 o 
   2  -7   2      801.07      758.14     40.32 o 
   3  -7   2      787.55      767.58     37.97 o 
   4  -7   2       55.90       69.84     11.52 o 
   5  -7   2      462.03      465.76     21.42 o 
   6  -7   2      319.92      317.12     18.40 o 
   7  -7   2       82.45       84.38     11.73 o 
   8  -7   2      314.74      304.07     22.32 o 
   9  -7   2       30.80       44.32     14.10 o 
  10  -7   2       17.02        7.20     19.94 o 
 -13  -6   2      139.55      112.46     22.16 o 
 -12  -6   2       70.77       79.22     20.50 o 
 -11  -6   2      472.73      483.03     69.81 o 
 -10  -6   2      131.77      121.09     16.91 o 
  -9  -6   2       28.44       47.81     10.65 o 
  -8  -6   2      149.94      184.62     14.23 o 
  -7  -6   2      423.63      407.67     21.08 o 
  -6  -6   2       15.56       34.49      8.54 o 
  -5  -6   2      412.47      403.95     20.41 o 
  -4  -6   2     1935.13     1938.60     94.21 o 
  -3  -6   2     1400.10     1392.95     78.35 o 
  -2  -6   2      856.98      828.73     51.31 o 
  -1  -6   2      102.04      113.44     16.88 o 
   0  -6   2      738.00      710.40     45.79 o 
   1  -6   2      803.48      762.96     38.92 o 
   2  -6   2     1672.25     1518.54     62.98 o 
   3  -6   2      306.39      301.95     17.38 o 
   4  -6   2      519.99      508.95     25.91 o 
   5  -6   2      315.68      296.69     15.72 o 
   6  -6   2      402.85      365.43     18.90 o 
   7  -6   2       16.36       26.98      8.97 o 
   8  -6   2       36.41       42.31     11.80 o 
   9  -6   2      571.22      520.49     33.68 o 
  10  -6   2       60.95       80.89     21.61 o 
  11  -6   2       98.55       98.06     23.27 o 
 -13  -5   2      213.22      183.93     26.04 o 
 -12  -5   2      118.35      146.26     22.16 o 
 -11  -5   2      179.99      201.00     15.68 o 
 -10  -5   2       69.94       79.54     11.28 o 
  -9  -5   2      526.28      490.55     28.00 o 
  -8  -5   2       24.07       15.96      9.15 o 
  -7  -5   2     1128.39     1067.11     57.22 o 
  -6  -5   2     1503.32     1477.30     65.51 o 
  -5  -5   2      743.97      733.14     32.87 o 
  -4  -5   2      531.97      511.80     25.73 o 
  -3  -5   2     1247.74     1281.78     65.42 o 
  -2  -5   2     3251.71     3066.98    156.30 o 
  -1  -5   2     2571.09     2719.99    140.44 o 
   0  -5   2     3700.31     3565.29    184.90 o 
   1  -5   2      638.45      627.06     25.92 o 
   2  -5   2      342.69      320.94     18.97 o 
   3  -5   2      882.23      858.00     40.36 o 
   4  -5   2     2207.32     2124.92     90.30 o 
   5  -5   2      315.72      282.85     14.52 o 
   6  -5   2      186.27      213.41     12.34 o 
   7  -5   2      812.70      778.20     30.82 o 
   8  -5   2       36.79       32.32     11.36 o 
   9  -5   2       68.26       77.67     12.24 o 
  10  -5   2        9.69        0.22     15.35 o 
  11  -5   2       83.59       96.95     22.71 o 
  12  -5   2       37.77       48.75     20.50 o 
 -13  -4   2       75.34       75.35     19.94 o 
 -12  -4   2      352.51      330.23     24.09 o 
 -11  -4   2      373.41      412.19     22.95 o 
 -10  -4   2      165.05      159.98     11.93 o 
  -9  -4   2       28.66       27.06      8.24 o 
  -8  -4   2     1394.41     1349.22     49.50 o 
  -7  -4   2      226.34      223.54     11.88 o 
  -6  -4   2      291.67      283.23     15.32 o 
  -5  -4   2      358.58      352.61     17.00 o 
  -4  -4   2     1546.54     1463.06     67.87 o 
  -3  -4   2     4220.76     4201.05    211.54 o 
  -2  -4   2     2505.18     2341.80    123.40 o 
  -1  -4   2      263.00      247.44     19.71 o 
   0  -4   2      981.30      877.97     41.43 o 
   1  -4   2     3865.45     3917.07    155.75 o 
   2  -4   2     2017.05     1857.59     82.72 o 
   3  -4   2     1044.69      973.40     40.60 o 
   4  -4   2      197.89      215.78     11.55 o 
   5  -4   2     1265.45     1291.10     48.74 o 
   6  -4   2      601.83      562.23     24.50 o 
   7  -4   2      144.79      166.01     11.25 o 
   8  -4   2      116.90      114.46     12.33 o 
   9  -4   2      153.59      145.30     13.84 o 
  10  -4   2      335.67      391.72     41.27 o 
  11  -4   2      148.48      149.56     41.00 o 
  12  -4   2       33.82       21.38     16.81 o 
 -14  -3   2      494.34      420.49     45.43 o 
 -13  -3   2        8.71       28.94     33.52 o 
 -12  -3   2      107.04       98.17     12.16 o 
 -11  -3   2      209.14      233.81     13.94 o 
 -10  -3   2      202.45      242.03     14.42 o 
  -9  -3   2      713.62      724.03     30.24 o 
  -8  -3   2     1387.02     1361.52     50.89 o 
  -7  -3   2      232.96      211.44     12.36 o 
  -6  -3   2       37.04       22.68      6.64 o 
  -5  -3   2     2504.59     2405.88    102.86 o 
  -4  -3   2     1502.91     1576.89     62.01 o 
  -3  -3   2     1866.34     1773.84     73.85 o 
  -2  -3   2     6540.38     6563.33    333.76 o 
  -1  -3   2     6322.70     6061.45    322.21 o 
   0  -3   2     4456.68     4404.49    173.67 o 
   1  -3   2     2082.85     2096.08     87.63 o 
   2  -3   2     1943.03     1879.58     77.19 o 
   3  -3   2     1421.96     1532.73     68.66 o 
   4  -3   2      353.60      355.82     16.15 o 
   5  -3   2      617.14      655.21     26.16 o 
   6  -3   2     1882.27     1957.00     70.32 o 
   7  -3   2      517.18      584.68     44.84 o 
   8  -3   2      389.37      412.04     22.77 o 
   9  -3   2       25.99       26.13     15.03 o 
  10  -3   2      153.23      173.15     70.08 o 
  11  -3   2        6.78       25.86     16.40 o 
  12  -3   2      183.13      172.71     21.96 o 
  13  -3   2        5.71       11.83     16.69 o 
 -15  -2   2       52.50       39.33     19.94 o 
 -14  -2   2       34.73       28.73     15.83 o 
 -13  -2   2       97.21      107.81     17.18 o 
 -12  -2   2      752.26      821.97     39.83 o 
 -11  -2   2      150.78      170.13     12.56 o 
 -10  -2   2      289.71      332.46     16.77 o 
  -9  -2   2      924.73     1011.59     37.46 o 
  -8  -2   2      718.50      797.16     29.35 o 
  -7  -2   2      615.98      627.06     26.03 o 
  -6  -2   2     1515.91     1519.01     53.52 o 
  -5  -2   2     3811.40     4206.64    175.59 o 
  -4  -2   2      170.49      188.47     10.88 o 
  -3  -2   2     7800.40     8103.68    422.10 o 
  -2  -2   2     6101.42     6126.52    314.77 o 
  -1  -2   2      572.16      555.17     24.18 o 
   0  -2   2     3439.76     3429.54    134.55 o 
   1  -2   2     3560.26     3597.04    149.47 o 
   2  -2   2      808.57      890.57     37.95 o 
   3  -2   2     4385.20     5446.71    185.91 o 
   4  -2   2     1975.97     2500.05     95.40 o 
   5  -2   2      432.09      565.55     28.34 o 
   6  -2   2     1857.16     2421.20    101.46 o 
   7  -2   2      485.60      609.96     30.02 o 
   8  -2   2       47.24       63.92     10.54 o 
   9  -2   2       39.41       59.96     21.88 o 
  10  -2   2      665.17      811.21     77.84 o 
  11  -2   2      106.25      168.09     41.27 o 
  12  -2   2       14.62       25.70     20.78 o 
  13  -2   2       37.96       55.50     18.33 o 
 -15  -1   2      115.46      101.33     33.24 o 
 -14  -1   2       40.52       43.79     16.79 o 
 -13  -1   2      504.65      537.74     37.16 o 
 -12  -1   2      424.38      488.59     22.46 o 
 -11  -1   2      123.71      138.06     11.88 o 
 -10  -1   2      353.81      381.26     19.03 o 
  -9  -1   2      956.31     1127.32     44.45 o 
  -8  -1   2      768.25      891.28     39.86 o 
  -7  -1   2     2271.76     2530.37    106.29 o 
  -6  -1   2     2033.51     2245.30     98.08 o 
  -5  -1   2      643.19      644.07     26.12 o 
  -4  -1   2      938.45     1033.61     47.01 o 
  -3  -1   2      803.26      805.29     29.83 o 
  -2  -1   2     1116.86     1111.93     48.94 o 
  -1  -1   2     2879.14     2839.09     89.92 o 
   0  -1   2      608.15      592.57     26.54 o 
   1  -1   2     2050.95     2430.11    105.34 o 
   2  -1   2     1300.46     1905.05     73.23 o 
   3  -1   2     2854.17     4032.08    158.94 o 
   4  -1   2     1621.80     2413.90    106.70 o 
   5  -1   2     2734.74     3918.75    156.04 o 
   6  -1   2     1309.54     1778.95     78.60 o 
   7  -1   2     1463.26     1938.99    121.05 o 
   8  -1   2      162.91      237.79     28.53 o 
   9  -1   2       49.19       67.19     18.36 o 
  10  -1   2      155.65      196.98     22.56 o 
  11  -1   2      413.91      509.87     69.81 o 
  12  -1   2      161.50      219.20     23.55 o 
  13  -1   2       90.07       91.61     22.16 o 
 -15   0   2      227.42      243.62     23.68 o 
 -14   0   2       62.16       65.06     18.19 o 
 -13   0   2      235.42      276.58     24.87 o 
 -12   0   2      326.50      353.66     27.41 o 
 -11   0   2     1011.93     1180.51     53.06 o 
 -10   0   2       89.12      105.24     12.04 o 
  -9   0   2        1.31        3.00      9.15 o 
  -8   0   2      850.14      998.09     44.23 o 
  -7   0   2     1989.73     2262.15     94.88 o 
  -6   0   2      438.71      500.57     24.29 o 
  -5   0   2      455.70      549.48     38.41 o 
  -4   0   2    28610.67    32842.20   1344.34 o 
  -3   0   2        1.41        0.00      3.49 o 
  -2   0   2     2176.17     2334.60     96.37 o 
  -1   0   2       11.86        0.00      3.18 o 
   0   0   2      476.77      453.45     19.40 o 
   1   0   2      117.62      157.76     12.30 o 
   2   0   2    13849.27    20359.73   1021.97 o 
   3   0   2      980.04     1439.63    156.23 o 
   4   0   2     1332.93     1976.71    102.79 o 
   5   0   2     3502.16     5087.64    258.67 o 
   6   0   2      833.85     1215.49     67.14 o 
   7   0   2      943.33     1420.49     78.28 o 
   8   0   2        7.55        3.31     16.23 o 
   9   0   2      742.42      961.74     57.70 o 
  10   0   2       43.29       61.10     26.87 o 
  11   0   2      282.76      378.69     31.27 o 
  12   0   2        3.07        0.00     19.39 o 
  13   0   2       40.78       42.90     19.03 o 
 -15   1   2      124.54      120.59     20.56 o 
 -14   1   2       22.22       21.61     21.61 o 
 -13   1   2      502.04      545.89     38.78 o 
 -12   1   2      374.68      398.47     31.91 o 
 -11   1   2      206.13      186.78     19.76 o 
 -10   1   2      328.88      358.34     28.17 o 
  -9   1   2     1152.35     1247.20     64.04 o 
  -8   1   2      751.37      875.55     74.24 o 
  -7   1   2     2241.78     2567.18    130.83 o 
  -6   1   2     2187.47     2460.32     98.39 o 
  -5   1   2      496.07      503.91     26.01 o 
  -4   1   2      969.89     1245.77     57.96 o 
  -2   1   2     1110.69     1251.05     59.73 o 
  -1   1   2     2665.29     2804.06    142.35 o 
   0   1   2      848.48      754.01     48.20 o 
   1   1   2     2593.29     2818.90    235.45 o 
   2   1   2     1267.86     1502.73     90.45 o 
   3   1   2     2723.75     3568.89    248.75 o 
   4   1   2     1983.90     2820.30    132.55 o 
   5   1   2     2543.36     3508.69    192.47 o 
   6   1   2     1444.99     1988.94     98.66 o 
   7   1   2     1116.85     1494.50    109.42 o 
   8   1   2      227.01      279.71     25.03 o 
   9   1   2      102.52      121.01     19.97 o 
  10   1   2      145.58      171.53     23.29 o 
  11   1   2      440.71      543.78     74.24 o 
  12   1   2      152.74      181.98     24.03 o 
  13   1   2       80.76       94.76     21.06 o 
 -15   2   2       55.72       47.92     18.80 o 
 -14   2   2       29.05       32.52     20.22 o 
 -13   2   2       89.30      101.88     21.33 o 
 -12   2   2      876.30      936.13     94.46 o 
 -11   2   2      185.20      172.47     26.87 o 
 -10   2   2      244.10      269.74     24.67 o 
  -9   2   2      803.54      823.27     54.26 o 
  -8   2   2      582.42      565.71     41.91 o 
  -7   2   2      681.78      673.49     47.37 o 
  -6   2   2     1236.34     1312.94     75.99 o 
  -5   2   2     3835.94     4378.40    216.58 o 
  -4   2   2      204.48      242.54     15.66 o 
  -3   2   2     7973.38     8677.64    422.40 o 
  -2   2   2     5889.28     6395.05    314.89 o 
  -1   2   2      556.86      536.71     23.66 o 
   0   2   2     3129.49     3145.64    135.70 o 
   1   2   2     3662.09     3696.30    151.26 o 
   2   2   2      806.58      900.66     39.31 o 
   3   2   2     4088.79     4782.99    264.36 o 
   4   2   2     1716.24     1919.57    118.07 o 
   5   2   2      532.79      693.39     38.91 o 
   6   2   2     1892.73     2405.22    126.10 o 
   7   2   2      485.51      597.17     40.90 o 
   8   2   2      144.96      170.96     20.36 o 
   9   2   2       65.43       84.19     19.32 o 
  10   2   2      680.32      785.54     50.64 o 
  11   2   2       98.22      130.59     24.93 o 
  12   2   2       15.63       12.91     19.25 o 
  13   2   2       34.62       60.30     19.93 o 
 -14   3   2      517.92      524.18     38.23 o 
 -13   3   2        7.79        6.73     17.04 o 
 -12   3   2      115.47      116.00     19.94 o 
 -11   3   2      201.40      208.47     22.24 o 
 -10   3   2      321.61      309.15     37.95 o 
  -9   3   2      771.33      786.81     44.65 o 
  -8   3   2     1415.81     1362.10     73.64 o 
  -7   3   2      380.31      351.50     23.10 o 
  -6   3   2       77.38       74.92     11.90 o 
  -5   3   2     2556.19     2595.68    127.29 o 
  -4   3   2     1170.62     1312.69     76.58 o 
  -3   3   2     1699.38     1757.91     91.06 o 
  -2   3   2     6384.73     6664.56    270.96 o 
  -1   3   2     6813.17     6617.98    261.69 o 
   0   3   2     4187.77     4064.48    175.03 o 
   1   3   2     2163.52     2120.12     88.27 o 
   2   3   2     1816.58     1827.58     78.14 o 
   3   3   2     1622.66     1771.57     70.35 o 
   4   3   2      396.67      403.29     27.57 o 
   5   3   2      654.73      682.44     40.90 o 
   6   3   2     1556.11     1759.53    146.81 o 
   7   3   2      563.16      628.37     40.48 o 
   8   3   2      352.32      396.72     31.31 o 
   9   3   2       53.94       49.70     18.69 o 
  10   3   2      141.81      148.88     23.27 o 
  11   3   2       11.24        3.59     18.75 o 
  12   3   2      220.22      219.60     25.06 o 
  13   3   2        1.87       14.02     19.15 o 
 -14   4   2       42.16       34.15     18.40 o 
 -13   4   2       75.78       46.37     18.40 o 
 -12   4   2      300.72      265.69     26.24 o 
 -11   4   2      358.84      339.21     28.99 o 
 -10   4   2      186.12      183.14     20.17 o 
  -9   4   2       47.18       48.88     15.61 o 
  -8   4   2     1309.94     1264.83     71.88 o 
  -7   4   2      176.74      165.50     18.97 o 
  -6   4   2      195.10      179.57     18.97 o 
  -5   4   2      235.46      229.61     20.72 o 
  -4   4   2     1980.46     1859.57     84.61 o 
  -3   4   2     4153.14     4131.82    211.30 o 
  -2   4   2     2475.10     2437.78     99.45 o 
  -1   4   2      288.80      278.07     12.25 o 
   0   4   2     1103.00     1010.56     41.04 o 
   1   4   2     3768.78     3639.34    156.59 o 
   2   4   2     2216.88     2101.77     83.68 o 
   3   4   2      931.45      871.88     41.24 o 
   4   4   2      185.78      197.86     23.82 o 
   5   4   2     1312.06     1358.19     71.66 o 
   6   4   2      639.45      651.79     39.54 o 
   7   4   2      231.22      186.78     21.11 o 
   8   4   2       97.94       74.91     18.92 o 
   9   4   2      173.69      169.10     22.07 o 
  10   4   2      334.91      314.40     29.56 o 
  11   4   2      144.42      126.02     21.90 o 
  12   4   2       33.07       37.16     19.54 o 
 -14   5   2       38.69       38.08     18.97 o 
 -13   5   2      234.60      219.07     23.89 o 
 -12   5   2      147.89      124.35     20.72 o 
 -11   5   2      184.27      206.59     22.71 o 
 -10   5   2      107.96       73.58     17.67 o 
  -9   5   2      441.41      383.06     31.14 o 
  -8   5   2        4.78       11.33     14.24 o 
  -7   5   2     1177.93     1034.67     59.35 o 
  -6   5   2     1734.31     1623.72     81.87 o 
  -5   5   2      681.94      658.47     41.13 o 
  -4   5   2      545.13      550.47     32.67 o 
  -3   5   2     1081.17     1152.09     51.15 o 
  -2   5   2     3225.98     3023.62    125.89 o 
  -1   5   2     2594.27     2722.37     98.05 o 
   0   5   2     3820.38     3660.72    150.41 o 
   1   5   2      449.18      440.33     24.51 o 
   2   5   2      340.07      331.18     18.48 o 
   3   5   2     1003.38      961.81     41.02 o 
   4   5   2     2229.78     2185.56     91.78 o 
   5   5   2      246.67      213.28     21.74 o 
   6   5   2      146.04      141.55     20.37 o 
   7   5   2      701.84      672.05     47.15 o 
   8   5   2       76.10       81.02     18.60 o 
   9   5   2       52.53       48.86     18.58 o 
  10   5   2       10.80        1.63     18.36 o 
  11   5   2       82.45       74.77     20.93 o 
  12   5   2       27.85       44.33     19.93 o 
 -13   6   2      131.77      108.20     20.98 o 
 -12   6   2       54.25       41.54     19.00 o 
 -11   6   2      446.90      334.82     30.34 o 
 -10   6   2      122.30      110.50     19.48 o 
  -9   6   2       34.75       25.62     25.76 o 
  -8   6   2      194.89      189.77     31.86 o 
  -7   6   2      301.81      285.31     26.60 o 
  -6   6   2       22.94       11.58     13.82 o 
  -5   6   2      319.34      280.60     24.76 o 
  -4   6   2     1770.09     1666.56     74.50 o 
  -3   6   2     1516.83     1475.39     62.03 o 
  -2   6   2      927.37      905.37     39.53 o 
  -1   6   2       89.89       91.31      7.74 o 
   0   6   2      810.02      790.02     30.25 o 
   1   6   2      958.12      928.99     38.37 o 
   2   6   2     1451.59     1406.19     62.90 o 
   3   6   2      263.56      255.23     17.08 o 
   4   6   2      480.33      515.59     27.11 o 
   5   6   2      320.39      307.45     28.53 o 
   6   6   2      486.70      447.90     30.92 o 
   7   6   2       18.88       12.90     16.65 o 
   8   6   2       91.98      106.47     19.39 o 
   9   6   2      548.46      557.96     59.83 o 
  10   6   2       61.86       51.69     19.93 o 
  11   6   2      108.11      105.14     21.90 o 
 -12   7   2        8.53        2.08     19.39 o 
 -11   7   2       36.62        0.00     28.81 o 
 -10   7   2      424.04      372.51     32.06 o 
  -9   7   2      378.18      348.08     28.70 o 
  -8   7   2      492.38      438.52     33.09 o 
  -7   7   2      339.25      303.04     25.63 o 
  -6   7   2      298.29      267.98     24.29 o 
  -5   7   2      829.41      769.67     35.52 o 
  -4   7   2      349.42      336.69     19.62 o 
  -3   7   2      392.23      380.46     21.42 o 
  -2   7   2       68.37       73.06     10.43 o 
  -1   7   2     2875.58     2940.45    107.12 o 
   0   7   2      100.98       94.51      9.12 o 
   1   7   2      417.64      441.69     20.16 o 
   2   7   2      963.89      988.88     40.39 o 
   3   7   2      844.76      836.36     37.72 o 
   4   7   2      116.87      128.79     12.40 o 
   5   7   2      438.23      396.44     53.74 o 
   6   7   2      239.40      234.52     24.20 o 
   7   7   2       71.91       77.57     18.46 o 
   8   7   2      253.06      210.23     25.21 o 
   9   7   2       18.21       12.65     18.01 o 
  10   7   2       37.45       51.28     20.17 o 
 -11   8   2       18.07        0.00     18.10 o 
 -10   8   2      115.68      107.74     20.23 o 
  -9   8   2      226.63      215.34     23.55 o 
  -8   8   2       19.01       33.82     20.22 o 
  -7   8   2      167.58      173.38     20.37 o 
  -6   8   2      211.02      224.06     22.50 o 
  -5   8   2      376.47      397.98     22.19 o 
  -4   8   2      154.13      150.39     14.34 o 
  -3   8   2      558.57      536.33     28.30 o 
  -2   8   2      189.91      196.26     14.92 o 
  -1   8   2       23.72       27.07     12.26 o 
   0   8   2       73.18       89.82     10.96 o 
   1   8   2      522.69      552.82     24.52 o 
   2   8   2       20.42       20.46      8.97 o 
   3   8   2      181.55      195.22     15.05 o 
   4   8   2      158.94      145.76     19.03 o 
   5   8   2      148.30      153.08     28.81 o 
   6   8   2      109.51      130.66     19.64 o 
   7   8   2      378.13      330.24     28.35 o 
   8   8   2      244.64      233.44     26.21 o 
   9   8   2       10.21       13.58     18.97 o 
 -10   9   2      181.15      131.04     21.42 o 
  -9   9   2      217.59      205.14     24.49 o 
  -8   9   2      198.65      191.61     22.50 o 
  -7   9   2      263.44      230.01     23.41 o 
  -6   9   2      274.96      253.05     23.83 o 
  -5   9   2       95.83       98.96     18.03 o 
  -4   9   2        3.89        0.00     13.67 o 
  -3   9   2      127.44      123.91     22.24 o 
  -2   9   2      532.81      593.22     31.93 o 
  -1   9   2      388.68      418.99     23.61 o 
   0   9   2      477.13      500.84     28.81 o 
   1   9   2      316.51      341.91     32.76 o 
   2   9   2       21.61       37.18     12.03 o 
   3   9   2      135.69      129.34     14.59 o 
   4   9   2      212.27      210.23     17.73 o 
   5   9   2       39.05       27.51     16.76 o 
   6   9   2      120.87      125.27     20.74 o 
   7   9   2       97.72      111.13     20.88 o 
   8   9   2      115.31       98.81     20.74 o 
  -8  10   2      117.30      107.65     20.18 o 
  -7  10   2       99.54       94.52     19.25 o 
  -6  10   2        2.00        0.00     15.58 o 
  -5  10   2       15.62        6.21     16.02 o 
  -4  10   2      416.26      461.98     32.57 o 
  -3  10   2        2.21        2.51     15.16 o 
  -2  10   2       49.17       73.39     16.91 o 
  -1  10   2        0.19        0.00     17.58 o 
   0  10   2       62.90       53.00     36.84 o 
   1  10   2       11.64       11.24     17.35 o 
   2  10   2      208.56      223.15     26.04 o 
   3  10   2       23.31       31.49     18.75 o 
   4  10   2        1.51        5.03     15.81 o 
   5  10   2      138.37      128.82     21.35 o 
   6  10   2      161.99      190.08     27.15 o 
   7  10   2        7.60        0.00     18.09 o 
  -6  11   2      153.98      175.54     21.96 o 
  -5  11   2       69.26       66.45     18.02 o 
  -4  11   2       44.47       50.00     17.83 o 
  -3  11   2        8.02        0.00     29.36 o 
  -2  11   2       84.37      137.39     32.69 o 
  -1  11   2       29.45       94.18     31.02 o 
   0  11   2      144.97      106.92     31.58 o 
   1  11   2       18.71       10.53     27.70 o 
   2  11   2       44.17       28.25     19.98 o 
   3  11   2       65.40       70.94     20.82 o 
   4  11   2       64.88       89.75     30.47 o 
  -6 -11   3       37.99       36.42     21.28 o 
  -5 -11   3      112.75      123.42     23.68 o 
  -4 -11   3       24.77       47.15     21.54 o 
  -3 -11   3      261.84      328.22     30.66 o 
  -2 -11   3       18.80       47.09     20.74 o 
  -1 -11   3       66.48       68.42     21.68 o 
   0 -11   3        9.80        9.27     19.30 o 
   1 -11   3       79.61      102.78     21.03 o 
   2 -11   3       22.81       19.90     18.90 o 
   3 -11   3      143.45      137.31     20.98 o 
   4 -11   3       84.90      120.77     20.34 o 
  -9 -10   3       45.30       42.85     19.25 o 
  -8 -10   3       37.69       53.44     20.15 o 
  -7 -10   3       20.69        4.73     27.15 o 
  -6 -10   3       38.97       19.64     20.27 o 
  -5 -10   3      274.34      322.04     29.53 o 
  -4 -10   3       15.75        4.70     20.04 o 
  -3 -10   3        5.73       35.41     20.34 o 
  -2 -10   3        1.12        6.89     19.55 o 
  -1 -10   3      344.05      393.82     31.94 o 
   0 -10   3       11.53       29.61     19.03 o 
   1 -10   3       87.14      111.68     20.88 o 
   2 -10   3       46.51       65.54     18.76 o 
   3 -10   3       46.72       75.66     18.36 o 
   4 -10   3       72.83       84.96     19.11 o 
   5 -10   3      163.52      181.40     20.27 o 
   6 -10   3       82.52       75.41     16.72 o 
 -10  -9   3       77.42       88.47     19.30 o 
  -9  -9   3       35.49       16.46     17.56 o 
  -8  -9   3       59.85       57.92     19.48 o 
  -7  -9   3      138.86      152.92     24.38 o 
  -6  -9   3       99.84       94.60     21.28 o 
  -5  -9   3       26.21        9.35     18.85 o 
  -4  -9   3      435.05      440.64     33.58 o 
  -3  -9   3      211.39      228.14     26.50 o 
  -2  -9   3      379.18      372.33     63.71 o 
  -1  -9   3       26.98       22.29     18.64 o 
   0  -9   3       87.74      100.71     19.69 o 
   1  -9   3      252.19      284.60     26.11 o 
   2  -9   3      427.16      420.10     31.49 o 
   3  -9   3       77.30      104.89     18.36 o 
   4  -9   3      170.92      178.56     15.80 o 
   5  -9   3      192.47      221.39     19.12 o 
   6  -9   3       21.42        6.78     14.10 o 
   7  -9   3       81.72       87.00     16.40 o 
   8  -9   3       17.31        9.39     15.05 o 
 -11  -8   3       15.56        6.58     16.62 o 
 -10  -8   3       37.02       26.64     19.94 o 
  -9  -8   3      103.48      102.45     19.15 o 
  -8  -8   3       18.25       19.52     17.82 o 
  -7  -8   3      103.40      145.80     36.56 o 
  -6  -8   3      667.19      665.32     44.04 o 
  -5  -8   3       35.03       46.03     18.75 o 
  -4  -8   3      582.48      612.15     40.60 o 
  -3  -8   3       63.42       64.69     19.00 o 
  -2  -8   3      384.77      410.61     30.60 o 
  -1  -8   3       10.97       12.89     29.36 o 
   0  -8   3     1026.23     1057.53     63.40 o 
   1  -8   3       43.72       29.68     16.51 o 
   2  -8   3       72.35       51.87     16.23 o 
   3  -8   3      441.85      429.54     25.82 o 
   4  -8   3      264.35      272.14     18.70 o 
   5  -8   3        6.73       13.87     11.01 o 
   6  -8   3      183.84      173.77     25.76 o 
   7  -8   3      270.44      274.33     23.49 o 
   8  -8   3       46.45       49.86     15.67 o 
   9  -8   3       65.87       37.12     19.94 o 
 -12  -7   3       61.67       47.09     19.94 o 
 -11  -7   3      349.09      313.43     28.81 o 
 -10  -7   3       37.41       19.45     15.57 o 
  -9  -7   3      221.99      200.67     30.47 o 
  -8  -7   3      206.84      199.86     29.36 o 
  -7  -7   3      268.55      245.29     23.25 o 
  -6  -7   3       34.43       32.08     19.67 o 
  -5  -7   3       79.14       91.36     18.56 o 
  -4  -7   3      797.82      814.73     48.35 o 
  -3  -7   3      641.09      690.02     44.58 o 
  -2  -7   3     1407.37     1315.78     74.42 o 
  -1  -7   3      317.81      300.51     25.16 o 
   0  -7   3       51.33       40.12     15.71 o 
   1  -7   3      439.57      416.73     28.38 o 
   2  -7   3      451.96      424.91     24.54 o 
   3  -7   3      762.01      712.32     34.15 o 
   4  -7   3       43.74       51.66     12.50 o 
   5  -7   3      558.56      537.00     25.03 o 
   6  -7   3      206.47      219.61     13.68 o 
   7  -7   3       40.82       27.17     13.48 o 
   8  -7   3       60.29       47.33     14.29 o 
   9  -7   3      164.10      152.35     26.04 o 
  10  -7   3      105.89       96.95     23.27 o 
 -13  -6   3      200.77      194.46     26.59 o 
 -12  -6   3      137.52      149.91     18.76 o 
 -11  -6   3      120.19      126.78     17.40 o 
 -10  -6   3      217.17      177.71     39.61 o 
  -9  -6   3      135.25      125.46     26.04 o 
  -8  -6   3      437.57      456.13     54.57 o 
  -7  -6   3      224.73      215.88     15.22 o 
  -6  -6   3       78.60       77.31      9.58 o 
  -5  -6   3     1784.17     1720.01     91.66 o 
  -4  -6   3      371.51      383.81     40.44 o 
  -3  -6   3       65.90       73.13     15.57 o 
  -2  -6   3       31.97       32.78     14.78 o 
  -1  -6   3     1106.51     1092.13     63.82 o 
   0  -6   3      441.73      390.47     26.56 o 
   1  -6   3     1040.43      997.51     48.21 o 
   2  -6   3      607.70      588.10     29.89 o 
   3  -6   3      143.12      132.42     12.42 o 
   4  -6   3      960.70      904.69     42.85 o 
   5  -6   3      793.51      726.38     29.69 o 
   6  -6   3      170.91      153.16     11.81 o 
   7  -6   3      328.92      317.48     20.01 o 
   8  -6   3      311.10      301.54     19.77 o 
   9  -6   3       61.04       48.75     20.50 o 
  10  -6   3        8.49        0.00     19.39 o 
  11  -6   3      124.63      121.88     24.38 o 
 -13  -5   3       38.26       31.02     18.84 o 
 -12  -5   3      404.52      381.05     27.60 o 
 -11  -5   3       63.47       52.82     15.04 o 
 -10  -5   3     1110.00     1103.88     69.41 o 
  -9  -5   3      432.09      404.90     27.93 o 
  -8  -5   3       34.96       36.93      9.58 o 
  -7  -5   3      666.62      618.15     29.69 o 
  -6  -5   3      500.65      485.81     23.94 o 
  -5  -5   3      288.39      253.25     15.21 o 
  -4  -5   3      186.92      189.79     19.64 o 
  -3  -5   3     4656.10     4213.88    206.64 o 
  -2  -5   3     2080.40     2044.93    105.96 o 
  -1  -5   3     2116.68     1939.72    103.61 o 
   0  -5   3      589.27      532.42     27.70 o 
   1  -5   3      615.73      559.23     27.82 o 
   2  -5   3      361.54      363.30     23.41 o 
   3  -5   3      931.21      798.01     35.80 o 
   4  -5   3     1047.32      996.95     47.01 o 
   5  -5   3       35.88       38.96      8.34 o 
   6  -5   3     1013.02      968.10     38.25 o 
   7  -5   3      348.17      326.55     19.59 o 
   8  -5   3       26.45       20.52     11.31 o 
   9  -5   3       17.82        9.60     18.84 o 
  10  -5   3      287.01      276.70     24.74 o 
  11  -5   3       46.75       23.82     20.50 o 
 -13  -4   3      258.69      289.19     29.92 o 
 -12  -4   3      365.25      409.29     33.07 o 
 -11  -4   3      209.41      194.24     14.74 o 
 -10  -4   3      265.28      248.44     15.94 o 
  -9  -4   3      691.28      686.53     27.47 o 
  -8  -4   3      562.62      510.48     25.82 o 
  -7  -4   3      953.83      872.05     39.74 o 
  -6  -4   3     1258.49     1188.51     50.33 o 
  -5  -4   3     1356.08     1285.80     57.28 o 
  -4  -4   3      619.59      518.14     36.56 o 
  -3  -4   3      621.80      617.03     37.58 o 
  -2  -4   3      251.52      269.66     19.09 o 
  -1  -4   3     2525.95     2306.64     93.38 o 
   0  -4   3     1528.81     1426.39     64.59 o 
   1  -4   3     2541.65     2380.86     95.62 o 
   2  -4   3      702.82      681.86     35.16 o 
   3  -4   3     1318.84     1233.46     50.32 o 
   4  -4   3      438.58      406.66     21.18 o 
   5  -4   3      395.17      393.95     18.60 o 
   6  -4   3     1007.20     1012.62     39.28 o 
   7  -4   3      357.76      357.06     21.12 o 
   8  -4   3      887.95      938.85     50.45 o 
   9  -4   3      193.56      219.11     43.49 o 
  10  -4   3        8.65       19.81     15.43 o 
  11  -4   3       40.20       32.47     17.42 o 
  12  -4   3      252.00      229.87     23.56 o 
 -14  -3   3        2.08        2.22     18.84 o 
 -13  -3   3       24.11       28.96     12.73 o 
 -12  -3   3      145.00      144.55     11.72 o 
 -11  -3   3     1744.96     1700.56     62.52 o 
 -10  -3   3      126.64      149.99     13.51 o 
  -9  -3   3      269.13      267.44     15.14 o 
  -8  -3   3     3454.70     3476.65    121.87 o 
  -7  -3   3     1150.77     1111.62     49.21 o 
  -6  -3   3     3162.29     3104.33    129.09 o 
  -5  -3   3      303.72      278.74     15.02 o 
  -4  -3   3     1074.55      908.05     39.43 o 
  -3  -3   3       53.11       59.95     19.39 o 
  -2  -3   3     5362.35     4903.75    246.01 o 
  -1  -3   3     1196.77     1210.27     55.53 o 
   0  -3   3        8.46        8.48      5.65 o 
   1  -3   3      891.37      857.56     34.64 o 
   2  -3   3     4644.50     4544.76    179.00 o 
   3  -3   3      160.73      232.86     14.02 o 
   4  -3   3     1002.45     1048.17     38.40 o 
   5  -3   3      967.77      988.92     56.95 o 
   6  -3   3      453.46      463.09     23.53 o 
   7  -3   3      398.45      436.21     24.40 o 
   8  -3   3      121.18      126.49     17.97 o 
   9  -3   3      291.83      313.53     41.27 o 
  10  -3   3       48.12       43.25     17.32 o 
  11  -3   3      261.89      268.68     37.12 o 
  12  -3   3       11.11       17.94     16.91 o 
 -15  -2   3      172.88      177.28     25.48 o 
 -14  -2   3       55.02       45.40     15.05 o 
 -13  -2   3      439.45      477.36     30.12 o 
 -12  -2   3       48.04       48.60     10.02 o 
 -11  -2   3      170.82      165.81     12.20 o 
 -10  -2   3      922.38      942.52     36.62 o 
  -9  -2   3     1033.20     1070.93     42.79 o 
  -8  -2   3      498.31      484.64     21.41 o 
  -7  -2   3     3114.79     3266.51    118.27 o 
  -6  -2   3     3246.91     3203.71    120.83 o 
  -5  -2   3      280.87      229.78     10.99 o 
  -4  -2   3     3173.65     3122.58    194.73 o 
  -3  -2   3      260.76      257.83     18.36 o 
  -2  -2   3      723.95      713.16     41.32 o 
  -1  -2   3     1127.25     1094.34     47.22 o 
   0  -2   3     8807.07     8793.12    352.46 o 
   1  -2   3     2215.74     2323.07    100.43 o 
   2  -2   3     1957.79     2150.83     85.61 o 
   3  -2   3     1849.30     2178.20     95.19 o 
   4  -2   3     1073.47     1224.50     59.72 o 
   5  -2   3        0.26       54.13     47.64 o 
   6  -2   3      315.21      387.41     21.49 o 
   7  -2   3     2573.69     3161.72    129.16 o 
   8  -2   3      140.96      181.47     19.94 o 
   9  -2   3      520.94      566.78     50.41 o 
  10  -2   3       18.76       21.69     17.29 o 
  11  -2   3      248.48      293.86     46.54 o 
  12  -2   3       50.71       42.55     17.81 o 
 -15  -1   3       89.12      110.61     18.40 o 
 -14  -1   3      101.62      118.57     18.21 o 
 -13  -1   3       63.50       59.01     11.83 o 
 -12  -1   3      756.84      777.88     32.12 o 
 -11  -1   3      694.18      712.74     28.92 o 
 -10  -1   3     1203.99     1267.76     49.85 o 
  -9  -1   3      917.86     1000.40     43.61 o 
  -8  -1   3      633.52      713.85     32.41 o 
  -7  -1   3     6511.11     6993.35    282.61 o 
  -6  -1   3     2051.13     2266.59    102.02 o 
  -5  -1   3      823.84      828.72     37.97 o 
  -4  -1   3     4472.37     4494.78    184.96 o 
  -3  -1   3     9705.49     9933.24    414.30 o 
  -2  -1   3     7828.94     7380.46    264.65 o 
  -1  -1   3     3479.38     3261.90    119.03 o 
   0  -1   3      718.87      681.79     27.50 o 
   1  -1   3     1793.60     1846.43     76.87 o 
   2  -1   3      808.74     1036.14     53.66 o 
   3  -1   3     2497.12     2929.53    199.44 o 
   4  -1   3      106.76      112.96     15.22 o 
   5  -1   3      560.69      634.32     46.26 o 
   6  -1   3      712.60      843.32     50.64 o 
   7  -1   3      521.21      608.16     39.91 o 
   8  -1   3      160.70      202.77     20.98 o 
   9  -1   3       27.21       27.51     19.67 o 
  10  -1   3      382.72      517.82     38.12 o 
  11  -1   3      171.33      211.06     23.26 o 
  12  -1   3       76.60       73.56     21.88 o 
  13  -1   3       61.12       46.56     19.43 o 
 -15   0   3        1.78       12.39     16.65 o 
 -14   0   3      328.50      339.57     27.03 o 
 -13   0   3        2.00        0.00     14.82 o 
 -12   0   3      313.04      330.94     20.62 o 
 -11   0   3      462.22      510.09     27.33 o 
 -10   0   3      114.92      140.78     13.07 o 
  -9   0   3     1024.15     1064.52     47.33 o 
  -8   0   3     3613.28     4025.21    167.16 o 
  -7   0   3      820.13      867.19     38.60 o 
  -6   0   3     1682.48     1980.28     83.15 o 
  -5   0   3     5598.37     5821.49    239.43 o 
  -4   0   3      215.80      197.17     16.31 o 
  -3   0   3      541.19      557.54     24.61 o 
  -2   0   3       30.95       19.45      4.17 o 
  -1   0   3     5121.97     4777.38    196.04 o 
   0   0   3       13.46       11.75      3.34 o 
   1   0   3     4071.25     4819.32    340.16 o 
   2   0   3     1116.88     1351.86     70.69 o 
   3   0   3      232.73      280.34     20.96 o 
   4   0   3      914.18     1172.11    128.81 o 
   5   0   3     1135.50     1352.35    101.94 o 
   6   0   3     1129.33     1461.73     79.45 o 
   7   0   3       32.28       49.30     16.90 o 
   8   0   3     2599.14     3351.49    173.66 o 
   9   0   3        3.47        0.00     17.67 o 
  10   0   3       25.24       44.25     18.50 o 
  11   0   3        3.54        7.92     18.06 o 
  12   0   3      330.57      357.26     43.49 o 
  13   0   3       19.39       40.94     29.36 o 
 -15   1   3       98.31      124.82     32.96 o 
 -14   1   3      102.91      113.56     19.20 o 
 -13   1   3       74.76       55.40     17.01 o 
 -12   1   3      717.72      751.38     47.00 o 
 -11   1   3      662.65      623.11     41.91 o 
 -10   1   3     1380.12     1449.59    127.98 o 
  -9   1   3      861.24      936.15     76.18 o 
  -8   1   3      591.14      678.22     32.50 o 
  -7   1   3     6123.10     6734.79    282.82 o 
  -6   1   3     2332.82     2652.86    102.45 o 
  -5   1   3      566.62      614.73     30.70 o 
  -4   1   3     4327.81     4521.26    201.75 o 
  -3   1   3     9652.84    10260.48    505.42 o 
  -2   1   3     7788.95     7592.12    374.20 o 
  -1   1   3     3581.22     3496.25    229.91 o 
   0   1   3      560.47      576.43     33.88 o 
   1   1   3     1835.06     1894.12     78.45 o 
   3   1   3     2443.44     2732.18    145.48 o 
   4   1   3      195.00      245.77     18.92 o 
   5   1   3      530.99      613.19     39.42 o 
   6   1   3      770.14      901.80     51.99 o 
   7   1   3      488.21      634.87     42.51 o 
   8   1   3      114.53      152.70     32.41 o 
   9   1   3       50.95       57.60     18.69 o 
  10   1   3      464.53      561.56     40.43 o 
  11   1   3      166.00      189.06     24.43 o 
  12   1   3       61.91       60.89     20.04 o 
  13   1   3       84.17      111.97     21.45 o 
 -15   2   3      169.38      153.42     26.59 o 
 -14   2   3       58.99       58.74     18.01 o 
 -13   2   3      404.08      458.72     60.94 o 
 -12   2   3       44.92       49.19     25.48 o 
 -11   2   3      157.15      146.93     19.00 o 
 -10   2   3      862.73      889.35     53.28 o 
  -9   2   3     1178.04     1233.42     62.09 o 
  -8   2   3      507.15      464.70     31.14 o 
  -7   2   3     3122.03     3326.36    167.83 o 
  -6   2   3     3696.37     3707.06    171.55 o 
  -5   2   3      216.30      188.80     15.66 o 
  -4   2   3     3312.07     3371.93    164.89 o 
  -3   2   3      285.50      278.71     17.40 o 
  -2   2   3      816.77      801.32     40.15 o 
  -1   2   3     1132.65     1140.92     47.21 o 
   0   2   3     8594.65     8463.80    355.81 o 
   1   2   3     2512.83     2559.46    102.12 o 
   2   2   3     1928.79     1972.65     87.40 o 
   3   2   3     2458.00     2459.40    118.65 o 
   4   2   3      847.59      910.24     86.98 o 
   5   2   3        7.71       17.07     15.04 o 
   6   2   3      402.55      446.37     31.10 o 
   7   2   3     2510.30     2942.02    160.36 o 
   8   2   3      147.79      135.81     21.45 o 
   9   2   3      446.95      567.08     41.44 o 
  10   2   3       17.36       10.54     19.32 o 
  11   2   3      233.21      239.39     26.82 o 
  12   2   3       43.16       44.85     27.70 o 
 -15   3   3      340.24      304.79     27.21 o 
 -14   3   3        3.82        1.96     16.83 o 
 -13   3   3       15.47       10.79     16.56 o 
 -12   3   3      142.50      149.67     19.93 o 
 -11   3   3     1745.36     1637.35     90.48 o 
 -10   3   3      131.76      136.03     18.19 o 
  -9   3   3      352.99      367.33     24.07 o 
  -8   3   3     3304.49     3197.81    173.32 o 
  -7   3   3     1199.53     1156.71     61.31 o 
  -6   3   3     2921.16     3135.29    159.42 o 
  -5   3   3      336.79      279.20     22.71 o 
  -4   3   3     1011.58      900.73     48.77 o 
  -3   3   3       86.24       74.54      9.05 o 
  -2   3   3     5351.61     4839.64    199.43 o 
  -1   3   3     1412.97     1398.03     55.43 o 
   0   3   3       23.34       17.11      6.38 o 
   1   3   3      732.01      715.43     46.27 o 
   2   3   3     4480.03     4160.32    181.11 o 
   3   3   3      243.55      318.18     17.17 o 
   4   3   3      915.86      934.25     57.70 o 
   5   3   3     1112.40     1121.64     60.02 o 
   6   3   3      354.93      417.94     32.49 o 
   7   3   3      419.84      462.74     34.28 o 
   8   3   3      107.29      109.72     20.59 o 
   9   3   3      294.82      329.37     28.74 o 
  10   3   3       65.54       80.10     20.66 o 
  11   3   3      285.22      285.60     30.47 o 
  12   3   3       17.50        0.00     19.25 o 
 -14   4   3      301.45      276.33     26.21 o 
 -13   4   3      292.41      238.64     24.46 o 
 -12   4   3      385.36      348.15     29.35 o 
 -11   4   3      192.03      159.82     20.27 o 
 -10   4   3      206.70      168.26     20.93 o 
  -9   4   3      657.96      626.16     41.71 o 
  -8   4   3      598.25      534.10     33.88 o 
  -7   4   3     1011.36      901.17     50.34 o 
  -6   4   3     1200.06     1107.71     62.48 o 
  -5   4   3     1539.06     1416.53     71.09 o 
  -4   4   3      733.34      644.23     34.08 o 
  -3   4   3      638.68      629.10     28.08 o 
  -2   4   3      199.97      212.28     12.80 o 
  -1   4   3     2322.15     2166.74     93.06 o 
   0   4   3     1701.83     1618.75     64.82 o 
   1   4   3     2317.80     2207.01     96.36 o 
   2   4   3      938.90      912.35     36.33 o 
   3   4   3     1154.43     1099.22     51.58 o 
   4   4   3      440.92      435.83     54.02 o 
   5   4   3      433.03      456.25     31.86 o 
   6   4   3      982.50     1045.19     59.88 o 
   7   4   3      405.01      405.96     54.85 o 
   8   4   3      888.30     1039.68     88.92 o 
   9   4   3      231.21      250.66     28.81 o 
  10   4   3        4.78        1.58     23.27 o 
  11   4   3       39.01       17.23     20.27 o 
  12   4   3      242.05      249.85     59.56 o 
 -14   5   3       76.61       38.48     18.75 o 
 -13   5   3       40.03       23.31     18.21 o 
 -12   5   3      393.10      348.33     29.26 o 
 -11   5   3       66.65       62.48     31.58 o 
 -10   5   3     1114.35     1017.56     61.31 o 
  -9   5   3      459.71      436.21     31.53 o 
  -8   5   3       30.48       23.25     15.51 o 
  -7   5   3      622.13      595.98     38.38 o 
  -6   5   3      498.03      430.59     31.31 o 
  -5   5   3      295.09      290.49     29.36 o 
  -4   5   3      226.81      219.01     13.42 o 
  -3   5   3     4413.43     3938.66    166.60 o 
  -2   5   3     2076.15     2015.85     84.74 o 
  -1   5   3     2103.53     1996.50     72.01 o 
   0   5   3      683.46      600.08     26.65 o 
   1   5   3      674.44      582.84     27.50 o 
   2   5   3      299.53      337.86     19.27 o 
   3   5   3      852.91      775.87     36.95 o 
   4   5   3     1158.93     1175.87     49.12 o 
   5   5   3       41.44       39.93     17.73 o 
   6   5   3     1073.56     1028.39     58.31 o 
   7   5   3      269.39      266.29     26.56 o 
   8   5   3       25.93       48.76     22.16 o 
   9   5   3       15.82        0.00     18.46 o 
  10   5   3      293.43      290.45     36.56 o 
  11   5   3       40.30       38.03     19.88 o 
 -13   6   3      206.55      212.05     24.76 o 
 -12   6   3      114.12      118.68     20.72 o 
 -11   6   3       97.63       91.59     19.88 o 
 -10   6   3      251.17      217.15     22.47 o 
  -9   6   3       94.55      101.35     27.42 o 
  -8   6   3      457.20      428.41     32.27 o 
  -7   6   3      269.85      231.61     23.55 o 
  -6   6   3      115.31      108.76     17.45 o 
  -5   6   3     1785.60     1707.61     72.99 o 
  -4   6   3      326.41      325.81     19.08 o 
  -3   6   3       68.38       76.53     11.73 o 
  -2   6   3       61.51       60.27     16.43 o 
  -1   6   3     1210.28     1161.60     43.06 o 
   0   6   3      332.33      310.42     18.19 o 
   1   6   3     1228.64     1167.61     47.98 o 
   2   6   3      687.44      640.99     30.14 o 
   3   6   3      114.72      117.63     12.49 o 
   4   6   3     1012.75     1018.18     44.32 o 
   5   6   3      703.99      689.63     44.85 o 
   6   6   3      176.71      169.53     21.15 o 
   7   6   3      333.70      300.13     27.41 o 
   8   6   3      342.95      312.09     56.23 o 
   9   6   3       52.26       40.69     19.93 o 
  10   6   3       11.10       18.14     19.93 o 
  11   6   3      130.42      124.95     23.07 o 
 -12   7   3       71.83       59.07     21.88 o 
 -11   7   3      355.55      313.09     27.74 o 
 -10   7   3       44.82       31.86     17.16 o 
  -9   7   3      193.53      174.33     21.22 o 
  -8   7   3      241.28      229.79     22.16 o 
  -7   7   3      230.45      221.87     24.10 o 
  -6   7   3       13.72       10.07     25.21 o 
  -5   7   3       63.65       53.90     15.84 o 
  -4   7   3      760.54      755.45     35.98 o 
  -3   7   3      664.66      687.37     33.06 o 
  -2   7   3     1401.47     1359.93     58.41 o 
  -1   7   3      300.22      290.16     15.19 o 
   0   7   3       45.19       46.73      8.30 o 
   1   7   3      333.90      340.94     20.56 o 
   2   7   3      480.28      465.29     24.63 o 
   3   7   3      716.65      704.35     38.73 o 
   4   7   3       63.08       65.05     11.88 o 
   5   7   3      595.33      575.98     38.19 o 
   6   7   3      181.74      144.30     21.90 o 
   7   7   3       57.89       52.09     18.79 o 
   8   7   3       42.72       19.69     19.39 o 
   9   7   3      173.60      156.37     33.24 o 
  10   7   3       91.26       70.26     21.54 o 
 -11   8   3       14.58       20.18     17.84 o 
 -10   8   3       30.57        0.93     17.52 o 
  -9   8   3      111.19      111.15     19.43 o 
  -8   8   3        9.41        0.24     15.48 o 
  -7   8   3      143.66      127.15     19.02 o 
  -6   8   3      650.89      639.94     65.93 o 
  -5   8   3       19.97       47.64     14.86 o 
  -4   8   3      545.56      535.52     37.39 o 
  -3   8   3       64.76       51.52     10.98 o 
  -2   8   3      374.13      383.49     22.63 o 
  -1   8   3        3.19        0.00     10.46 o 
   0   8   3     1092.51     1115.95     42.78 o 
   1   8   3       44.91       59.25      9.55 o 
   2   8   3       83.39       77.82     11.31 o 
   3   8   3      487.41      518.75     26.47 o 
   4   8   3      231.60      228.93     17.73 o 
   5   8   3        3.97        0.00     16.08 o 
   6   8   3      162.23      172.28     21.90 o 
   7   8   3      317.61      284.02     27.00 o 
   8   8   3       34.17       48.20     19.59 o 
   9   8   3       78.14       58.72     20.37 o 
 -10   9   3       66.11      105.50     20.06 o 
  -9   9   3       39.68       33.39     25.21 o 
  -8   9   3       63.03       54.07     17.40 o 
  -7   9   3      142.33      110.97     21.61 o 
  -6   9   3      111.40      120.84     18.55 o 
  -5   9   3       39.04        4.36     15.24 o 
  -4   9   3      449.00      416.75     47.64 o 
  -3   9   3      265.42      290.58     23.41 o 
  -2   9   3      347.74      367.51     28.30 o 
  -1   9   3       53.05       55.11     17.43 o 
   0   9   3       86.33       94.48     16.77 o 
   1   9   3      267.14      284.47     19.44 o 
   2   9   3      356.47      370.98     23.96 o 
   3   9   3       96.00       99.19     14.66 o 
   4   9   3      184.32      199.30     21.38 o 
   5   9   3      187.98      214.86     33.24 o 
   6   9   3       40.63       48.54     18.09 o 
   7   9   3       59.90       38.92     19.48 o 
   8   9   3       13.92       24.33     27.70 o 
  -9  10   3       47.05       34.92     22.99 o 
  -8  10   3       61.17       70.47     32.13 o 
  -7  10   3       12.43       18.09     16.91 o 
  -6  10   3       42.48       38.35     16.78 o 
  -5  10   3      242.84      280.82     28.25 o 
  -4  10   3       14.91        0.00     15.67 o 
  -3  10   3        4.05       10.46     15.85 o 
  -2  10   3        1.68        0.00     15.16 o 
  -1  10   3      339.51      392.64     30.49 o 
   0  10   3       18.17       59.83     28.81 o 
   1  10   3      113.72       95.27     20.50 o 
   2  10   3       40.49       54.57     19.58 o 
   3  10   3       38.94       68.98     20.17 o 
   4  10   3       53.07       65.41     20.17 o 
   5  10   3      138.56      134.23     17.18 o 
   6  10   3      107.56      135.61     20.88 o 
  -6  11   3       46.08       38.82     23.82 o 
  -5  11   3      117.21      108.19     19.36 o 
  -4  11   3       26.29        0.00     22.44 o 
  -3  11   3      241.86      270.36     41.00 o 
  -2  11   3       27.84        0.00     30.47 o 
  -1  11   3       50.03       99.72     32.13 o 
   0  11   3       17.36       18.84     29.36 o 
   1  11   3       68.45       78.67     31.02 o 
   2  11   3       23.80        4.99     27.70 o 
   3  11   3      138.07      121.49     22.95 o 
   4  11   3       94.65      108.08     21.14 o 
  -6 -11   4       35.16       26.86     22.07 o 
  -5 -11   4        8.07       30.04     21.77 o 
  -4 -11   4      121.36      176.27     25.93 o 
  -3 -11   4        2.08       26.19     21.28 o 
  -2 -11   4        7.01       28.27     21.03 o 
  -1 -11   4       46.26      101.80     33.24 o 
   0 -11   4      149.63      228.72     27.42 o 
   1 -11   4        7.88       13.68     27.42 o 
   2 -11   4       64.95       90.36     20.10 o 
   3 -11   4       44.97       58.70     22.44 o 
  -9 -10   4       71.61       74.85     20.63 o 
  -8 -10   4      111.88      129.47     22.95 o 
  -7 -10   4       23.77       12.02     20.19 o 
  -6 -10   4      138.82      164.24     23.64 o 
  -5 -10   4       17.76        9.19     19.94 o 
  -4 -10   4       17.49       12.32     20.09 o 
  -3 -10   4       42.16       56.13     23.55 o 
  -2 -10   4      300.34      376.54     32.73 o 
  -1 -10   4       59.93       66.28     25.21 o 
   0 -10   4       17.51       21.61     18.37 o 
   1 -10   4      146.44      152.18     21.30 o 
   2 -10   4      110.51      123.56     20.10 o 
   3 -10   4        1.41       19.54     20.78 o 
   4 -10   4       38.17       54.83     16.77 o 
   5 -10   4      122.81      112.55     18.10 o 
 -10  -9   4        8.81       17.15     17.84 o 
  -9  -9   4       40.22       72.35     19.30 o 
  -8  -9   4       85.06       88.84     20.82 o 
  -7  -9   4       90.11       75.42     21.06 o 
  -6  -9   4       74.98       70.08     20.50 o 
  -5  -9   4      408.73      468.25     35.45 o 
  -4  -9   4      188.65      197.76     24.29 o 
  -3  -9   4      147.92      149.70     22.56 o 
  -2  -9   4        8.09       19.54     18.09 o 
  -1  -9   4      118.06      107.08     21.33 o 
   0  -9   4      262.37      301.35     26.87 o 
   1  -9   4      273.55      287.87     26.03 o 
   2  -9   4       69.22       75.58     17.56 o 
   3  -9   4       51.42       59.10     12.57 o 
   4  -9   4      139.00      135.60     14.46 o 
   5  -9   4       65.21       57.19     15.57 o 
   6  -9   4       73.95       70.43     17.45 o 
   7  -9   4      203.69      207.53     21.35 o 
 -12  -8   4        0.28       10.46     16.18 o 
 -11  -8   4       48.74       36.14     16.50 o 
 -10  -8   4      190.41      171.59     22.22 o 
  -9  -8   4      120.23      136.72     25.21 o 
  -8  -8   4        2.79        0.00     17.17 o 
  -7  -8   4      528.17      569.89     38.34 o 
  -6  -8   4       18.82       13.92     18.24 o 
  -5  -8   4       72.65       79.16     19.55 o 
  -4  -8   4       23.41       25.88     17.96 o 
  -3  -8   4      384.80      435.71     35.06 o 
  -2  -8   4       12.22       39.68     17.70 o 
  -1  -8   4      342.97      352.96     29.26 o 
   0  -8   4      209.87      226.29     22.76 o 
   1  -8   4      160.49      173.32     20.09 o 
   2  -8   4      127.91      108.96     12.96 o 
   3  -8   4      616.99      640.16     32.22 o 
   4  -8   4      275.75      279.12     19.13 o 
   5  -8   4       51.25       46.39     14.90 o 
   6  -8   4      312.15      334.73     25.66 o 
   7  -8   4       19.70       15.69     15.08 o 
   8  -8   4       58.99       47.64     19.94 o 
 -13  -7   4      158.20      120.77     23.27 o 
 -12  -7   4      161.17      138.49     19.70 o 
 -11  -7   4       92.34       83.45     23.82 o 
 -10  -7   4       21.23       25.32     16.19 o 
  -9  -7   4      246.25      245.92     23.26 o 
  -8  -7   4      364.30      384.22     29.92 o 
  -7  -7   4      165.87      178.96     21.38 o 
  -6  -7   4      431.00      417.09     31.22 o 
  -5  -7   4      750.17      720.69     45.75 o 
  -4  -7   4      586.62      572.80     46.81 o 
  -3  -7   4      226.89      242.07     24.29 o 
  -2  -7   4        2.05       15.99     15.71 o 
  -1  -7   4      602.91      573.08     39.19 o 
   0  -7   4      303.50      311.90     31.02 o 
   1  -7   4      891.34      867.40     42.12 o 
   2  -7   4      198.75      193.19     15.33 o 
   3  -7   4      213.43      213.94     15.91 o 
   4  -7   4      266.68      307.30     19.36 o 
   5  -7   4      512.43      469.35     22.35 o 
   6  -7   4      121.87      120.38     13.90 o 
   7  -7   4       89.28       90.60     13.49 o 
   8  -7   4      458.88      459.83     47.09 o 
   9  -7   4       30.49       44.87     21.61 o 
 -13  -6   4        6.19        3.01     15.10 o 
 -12  -6   4       27.56       21.87     15.07 o 
 -11  -6   4      221.23      193.79     36.29 o 
 -10  -6   4       47.45       32.95     29.09 o 
  -9  -6   4      129.22      117.75     17.97 o 
  -8  -6   4      972.27      978.92     50.28 o 
  -7  -6   4      233.60      237.04     22.32 o 
  -6  -6   4      483.43      451.59     64.26 o 
  -5  -6   4      153.69      133.99     18.64 o 
  -4  -6   4      519.02      523.06     36.83 o 
  -3  -6   4      577.65      521.36     46.81 o 
  -2  -6   4     2678.94     2677.34    132.00 o 
  -1  -6   4      310.87      309.41     25.08 o 
   0  -6   4      597.43      561.15     28.77 o 
   1  -6   4      437.94      408.26     22.44 o 
   2  -6   4     1089.43     1008.61     44.86 o 
   3  -6   4       14.75        6.48      9.00 o 
   4  -6   4      395.34      374.96     22.12 o 
   5  -6   4      861.49      835.23     34.45 o 
   6  -6   4      347.28      333.55     20.66 o 
   7  -6   4      439.10      421.29     25.03 o 
   8  -6   4       68.79       64.06     17.45 o 
   9  -6   4       15.25       19.47     16.19 o 
  10  -6   4       43.16       48.20     21.61 o 
 -14  -5   4       32.90       27.15     18.84 o 
 -13  -5   4      183.46      173.96     19.40 o 
 -12  -5   4        0.21       15.28     14.34 o 
 -11  -5   4      350.25      325.80     25.94 o 
 -10  -5   4      764.43      690.70     47.64 o 
  -9  -5   4      559.69      451.15     33.52 o 
  -8  -5   4      250.56      243.37     21.38 o 
  -7  -5   4      253.10      222.33     14.16 o 
  -6  -5   4     1294.41     1213.83     66.58 o 
  -5  -5   4       60.53       49.66     14.64 o 
  -4  -5   4     1706.60     1675.52     87.73 o 
  -3  -5   4      103.69      116.19     16.51 o 
  -2  -5   4      227.87      223.46     20.74 o 
  -1  -5   4      326.30      311.43     17.20 o 
   0  -5   4     2904.78     2629.84    108.63 o 
   1  -5   4        5.71        0.08      8.27 o 
   2  -5   4      966.82      871.33     40.91 o 
   3  -5   4     1473.07     1378.18     58.85 o 
   4  -5   4      404.19      358.45     20.21 o 
   5  -5   4      196.13      222.45     12.78 o 
   6  -5   4      369.70      313.30     20.64 o 
   7  -5   4      547.48      534.79     32.21 o 
   8  -5   4       38.39        9.94     15.83 o 
   9  -5   4      749.56      632.93     44.72 o 
  10  -5   4        9.23        7.58     16.36 o 
  11  -5   4        0.87        0.00     16.50 o 
 -14  -4   4       56.07       37.12     19.39 o 
 -13  -4   4       52.70       69.83     15.79 o 
 -12  -4   4      318.56      290.82     22.95 o 
 -11  -4   4      223.94      212.46     20.19 o 
 -10  -4   4      274.35      284.91     21.71 o 
  -9  -4   4      555.58      502.91     25.90 o 
  -8  -4   4      362.94      362.52     20.28 o 
  -7  -4   4     1289.50     1210.98     52.74 o 
  -6  -4   4     2114.90     2003.99     81.06 o 
  -5  -4   4       81.21       98.04     14.78 o 
  -4  -4   4      399.81      338.14     24.60 o 
  -3  -4   4     3845.72     3584.92    178.24 o 
  -2  -4   4     2504.09     2194.10    115.56 o 
  -1  -4   4     3838.00     3588.45    147.97 o 
   0  -4   4      890.82      895.09     44.96 o 
   1  -4   4     1036.28      963.00     42.09 o 
   2  -4   4     2102.87     2146.05     92.54 o 
   3  -4   4     1817.98     1809.59     77.22 o 
   4  -4   4      555.98      560.47     23.29 o 
   5  -4   4      855.88      803.96     37.66 o 
   6  -4   4      882.84      902.65     42.56 o 
   7  -4   4      374.21      379.71     21.18 o 
   8  -4   4      125.10      116.94     28.53 o 
   9  -4   4      292.03      288.45     28.81 o 
  10  -4   4       91.52       58.41     17.29 o 
  11  -4   4      161.08      185.19     35.18 o 
 -14  -3   4       88.98      100.28     21.61 o 
 -13  -3   4       74.71       78.06     12.66 o 
 -12  -3   4      517.54      523.30     27.73 o 
 -11  -3   4       80.47       80.34     10.32 o 
 -10  -3   4       67.28       79.86      8.84 o 
  -9  -3   4     1004.76      950.22     36.01 o 
  -8  -3   4      737.39      700.09     28.31 o 
  -7  -3   4     2445.50     2321.51     98.47 o 
  -6  -3   4      389.09      337.26     29.54 o 
  -5  -3   4     5883.28     5226.92    273.83 o 
  -4  -3   4      391.89      359.59     24.03 o 
  -3  -3   4      657.98      591.76     36.01 o 
  -2  -3   4      327.80      327.71     16.77 o 
  -1  -3   4     2626.67     2405.57    101.38 o 
   0  -3   4      107.18      116.27      9.72 o 
   1  -3   4     4508.03     4137.67    164.72 o 
   2  -3   4     2450.35     2520.33     99.90 o 
   3  -3   4       37.01       39.20      7.24 o 
   4  -3   4     3335.00     3526.04    145.18 o 
   5  -3   4      435.49      462.93     25.25 o 
   6  -3   4      119.32      148.85     12.79 o 
   7  -3   4      145.22      175.40     19.55 o 
   8  -3   4     1474.81     1465.99    101.11 o 
   9  -3   4      139.74      139.86     19.43 o 
  10  -3   4      426.66      413.80     33.52 o 
  11  -3   4       36.64       38.43     37.67 o 
  12  -3   4      115.10      105.20     41.55 o 
 -14  -2   4      148.99      136.22     13.20 o 
 -13  -2   4       65.39       60.64     10.00 o 
 -12  -2   4      317.59      306.39     16.60 o 
 -11  -2   4      178.51      188.14     12.45 o 
 -10  -2   4     1646.64     1599.85     58.92 o 
  -9  -2   4      289.27      287.13     15.65 o 
  -8  -2   4      124.35      121.61      9.93 o 
  -7  -2   4     2435.73     2307.29     80.17 o 
  -6  -2   4     1489.31     1448.98     52.32 o 
  -5  -2   4      514.18      480.99     20.06 o 
  -4  -2   4      309.91      306.11     16.51 o 
  -3  -2   4    11568.03    10958.99    456.73 o 
  -2  -2   4     1360.47     1267.40     46.11 o 
  -1  -2   4     6444.97     6062.39    314.57 o 
   0  -2   4      857.92      803.34     31.34 o 
   1  -2   4     3916.26     4145.96    174.85 o 
   2  -2   4     2980.95     3077.35    119.73 o 
   3  -2   4     3708.98     4155.93    205.20 o 
   4  -2   4     1840.23     2110.92     88.99 o 
   5  -2   4      186.47      246.90     18.33 o 
   6  -2   4     2063.39     2245.45    117.66 o 
   7  -2   4      390.70      400.94     30.53 o 
   8  -2   4       32.10       33.69     19.94 o 
   9  -2   4       11.84       24.16     16.23 o 
  10  -2   4      646.21      689.66     46.85 o 
  11  -2   4       85.59       93.78     19.94 o 
  12  -2   4      223.67      266.87     26.87 o 
 -15  -1   4       11.21       22.19     15.08 o 
 -14  -1   4      170.49      164.27     13.15 o 
 -13  -1   4      367.23      401.43     20.98 o 
 -12  -1   4       54.63       61.03     10.34 o 
 -11  -1   4      618.82      604.44     25.66 o 
 -10  -1   4      828.11      823.79     38.17 o 
  -9  -1   4      525.17      464.85     24.62 o 
  -8  -1   4      247.00      253.70     16.17 o 
  -7  -1   4      601.72      566.03     28.68 o 
  -6  -1   4     4906.73     4887.87    202.12 o 
  -5  -1   4     1471.19     1418.81     60.22 o 
  -4  -1   4     2027.53     1829.05     80.69 o 
  -3  -1   4      139.33      145.90      7.67 o 
  -2  -1   4     1513.27     1389.45     49.50 o 
  -1  -1   4     2512.46     2304.44     83.78 o 
   0  -1   4     5308.58     4990.68    210.99 o 
   1  -1   4     2283.04     2411.01    105.44 o 
   2  -1   4     2980.75     3482.53    331.02 o 
   3  -1   4     3871.31     4583.37    221.27 o 
   4  -1   4      789.63      894.88     96.12 o 
   5  -1   4     1421.73     1618.43     91.21 o 
   6  -1   4      384.93      425.97     29.92 o 
   7  -1   4     1114.44     1272.18     73.14 o 
   8  -1   4     1095.76     1248.73     74.79 o 
   9  -1   4     1241.16     1397.10     75.74 o 
  10  -1   4      100.60      129.13     21.30 o 
  11  -1   4        5.10        0.00     17.56 o 
  12  -1   4      112.46      149.19     36.01 o 
 -16   0   4       52.62       31.79     17.17 o 
 -15   0   4      160.86      146.17     19.76 o 
 -14   0   4       30.34       26.09     12.57 o 
 -13   0   4        0.56        0.00     14.20 o 
 -12   0   4        4.12        8.74     10.43 o 
 -11   0   4     2134.77     2149.43     91.26 o 
 -10   0   4        4.66        0.00      9.16 o 
  -9   0   4      783.82      742.43     36.97 o 
  -8   0   4     1473.27     1352.70     71.60 o 
  -7   0   4      560.20      572.37     26.97 o 
  -6   0   4     1434.75     1308.62     55.54 o 
  -5   0   4      543.52      530.03     24.30 o 
  -4   0   4     4666.88     4545.17    187.40 o 
  -3   0   4        4.02        5.00      3.73 o 
  -2   0   4    33561.62    30507.65   1248.29 o 
  -1   0   4      456.03      414.11     18.43 o 
   0   0   4     2649.30     2523.00    128.26 o 
   1   0   4     1955.79     2227.44    112.82 o 
   2   0   4     6577.01     7891.29    398.09 o 
   3   0   4      217.75      273.50     20.75 o 
   4   0   4      947.24     1152.69    122.44 o 
   5   0   4     3332.54     3951.49    202.25 o 
   6   0   4       21.20       32.39     24.65 o 
   7   0   4     1193.61     1361.17     75.50 o 
   8   0   4      226.65      232.97     23.49 o 
   9   0   4      114.61      105.94     19.94 o 
  10   0   4       45.75       50.99     44.04 o 
  11   0   4      813.94      910.85     71.74 o 
  12   0   4        5.57        4.44     17.70 o 
 -15   1   4        5.71        8.31     29.36 o 
 -14   1   4      173.15      177.09     20.33 o 
 -13   1   4      415.38      432.32     31.53 o 
 -12   1   4       94.14       87.13     15.78 o 
 -11   1   4      472.12      448.19     51.52 o 
 -10   1   4      836.45      842.48     47.79 o 
  -9   1   4      562.31      502.57     25.26 o 
  -8   1   4      377.30      392.07     23.07 o 
  -7   1   4      710.80      697.10     29.42 o 
  -6   1   4     5011.46     4911.19    202.33 o 
  -5   1   4     1462.49     1455.08     60.66 o 
  -4   1   4     2165.78     2088.68     89.07 o 
  -3   1   4      181.42      185.50     11.73 o 
  -2   1   4     1438.17     1328.63    131.30 o 
  -1   1   4     2519.56     2410.11    118.46 o 
   0   1   4     5477.72     5342.84    213.40 o 
   1   1   4     2627.60     2731.51    107.34 o 
   2   1   4     2887.07     3268.10    172.30 o 
   3   1   4     3716.45     4124.95    234.35 o 
   4   1   4      762.42      856.94     53.18 o 
   5   1   4     1527.72     1855.78     92.96 o 
   6   1   4      395.46      392.26     30.73 o 
   7   1   4     1170.50     1371.67     73.99 o 
   8   1   4     1072.25     1232.58    103.05 o 
   9   1   4     1175.71     1299.72     76.52 o 
  10   1   4      100.85      152.36     22.24 o 
  11   1   4        5.72       23.43     30.47 o 
  12   1   4      105.04      122.33     33.79 o 
 -15   2   4       27.56       34.69     17.18 o 
 -14   2   4      106.15       84.16     18.14 o 
 -13   2   4       40.23       12.26     15.78 o 
 -12   2   4      277.90      277.22     24.25 o 
 -11   2   4      125.24      131.49     17.97 o 
 -10   2   4     1646.35     1536.75     83.83 o 
  -9   2   4      325.45      341.92     25.21 o 
  -8   2   4      199.89      211.50     24.65 o 
  -7   2   4     2156.87     1998.86    113.20 o 
  -6   2   4     1364.48     1355.93     74.23 o 
  -5   2   4      495.44      541.99     43.77 o 
  -4   2   4      337.51      370.62     20.93 o 
  -3   2   4    11348.27    11272.00    557.32 o 
  -2   2   4     1348.71     1223.28     64.01 o 
  -1   2   4     6386.14     6406.68    309.90 o 
   0   2   4      659.29      617.99     32.06 o 
   1   2   4     4058.62     4393.33    177.37 o 
   2   2   4     2698.80     2718.98    122.04 o 
   3   2   4     3744.67     3904.98    206.17 o 
   4   2   4     2009.17     2116.20    111.57 o 
   5   2   4      138.61      136.37     20.59 o 
   6   2   4     1978.64     2263.82    178.67 o 
   7   2   4      365.82      437.06     33.06 o 
   8   2   4       59.72       69.70     19.15 o 
   9   2   4        9.42        5.95     18.53 o 
  10   2   4      678.64      745.79     49.58 o 
  11   2   4       85.94       95.00     37.40 o 
  12   2   4      208.96      220.07     35.73 o 
 -15   3   4       21.48       15.76     17.58 o 
 -14   3   4       98.67       99.96     19.09 o 
 -13   3   4       89.13      108.13     34.63 o 
 -12   3   4      530.82      519.19     36.80 o 
 -11   3   4      134.53      130.59     17.27 o 
 -10   3   4       53.90       39.25     18.56 o 
  -9   3   4      931.55      840.13     52.30 o 
  -8   3   4      770.38      728.53     41.72 o 
  -7   3   4     2541.12     2418.45    121.62 o 
  -6   3   4      368.60      326.95     22.52 o 
  -5   3   4     5986.22     5588.88    273.57 o 
  -4   3   4      387.94      334.74     22.68 o 
  -3   3   4      699.85      647.66     34.86 o 
  -2   3   4      260.66      282.89     15.36 o 
  -1   3   4     2664.34     2481.95    102.11 o 
   0   3   4      175.53      166.81     19.44 o 
   1   3   4     4311.93     3876.38    166.81 o 
   2   3   4     2341.51     2291.27    101.78 o 
   3   3   4       61.96       69.24     10.27 o 
   4   3   4     3282.94     3425.72    180.12 o 
   5   3   4      488.44      547.89     35.59 o 
   6   3   4      133.24      138.29     20.59 o 
   7   3   4      174.92      199.68     22.95 o 
   8   3   4     1534.58     1697.43     87.29 o 
   9   3   4      120.41      104.60     21.84 o 
  10   3   4      420.66      458.48     34.41 o 
  11   3   4       32.08       49.48     20.19 o 
  12   3   4      100.17      103.42     21.77 o 
 -15   4   4      131.30       91.61     26.59 o 
 -14   4   4       73.59       60.91     18.53 o 
 -13   4   4       41.61       50.94     17.97 o 
 -12   4   4      270.56      233.75     29.92 o 
 -11   4   4      193.75      181.11     21.33 o 
 -10   4   4      218.29      194.20     21.72 o 
  -9   4   4      534.88      485.98     34.24 o 
  -8   4   4      421.64      399.62     28.30 o 
  -7   4   4     1322.13     1204.99     65.81 o 
  -6   4   4     1951.28     1785.31    100.28 o 
  -5   4   4      126.00      126.02     13.56 o 
  -4   4   4      372.71      338.66     23.42 o 
  -3   4   4     3811.22     3396.84    177.43 o 
  -2   4   4     2543.99     2258.80     93.05 o 
  -1   4   4     3834.11     3575.95    148.59 o 
   0   4   4     1187.40     1171.26     45.29 o 
   1   4   4     1034.44      945.88     42.61 o 
   2   4   4     2235.80     2292.14     94.11 o 
   3   4   4     1707.90     1688.66     75.87 o 
   4   4   4      535.13      524.22     37.40 o 
   5   4   4      789.23      824.78     50.20 o 
   6   4   4      903.67      987.66     56.70 o 
   7   4   4      324.65      310.91     29.81 o 
   8   4   4       98.12       97.86     21.88 o 
   9   4   4      266.61      285.00     28.08 o 
  10   4   4       77.31       87.41     21.53 o 
  11   4   4      191.01      185.25     24.93 o 
 -14   5   4       23.91       17.51     18.46 o 
 -13   5   4      181.46      161.05     22.01 o 
 -12   5   4        0.89       12.57     32.69 o 
 -11   5   4      409.60      343.87     38.23 o 
 -10   5   4      777.52      657.33     42.68 o 
  -9   5   4      613.44      542.08     35.15 o 
  -8   5   4      223.49      204.18     20.19 o 
  -7   5   4      252.79      226.55     28.53 o 
  -6   5   4     1288.72     1192.36     65.42 o 
  -5   5   4       54.26       56.30     11.97 o 
  -4   5   4     1826.95     1619.95     69.15 o 
  -3   5   4      109.64      112.43      9.31 o 
  -2   5   4      227.00      247.77     15.01 o 
  -1   5   4      248.79      246.78     16.12 o 
   0   5   4     2753.56     2577.41    109.05 o 
   1   5   4        2.00       13.06      8.28 o 
   2   5   4     1063.71      958.04     41.87 o 
   3   5   4     1470.55     1359.22     60.43 o 
   4   5   4      362.33      370.83     22.84 o 
   5   5   4      163.12      160.52     21.77 o 
   6   5   4      387.95      436.22     30.27 o 
   7   5   4      569.22      568.98     41.00 o 
   8   5   4       34.37       47.94     19.80 o 
   9   5   4      771.82      778.94     60.94 o 
  10   5   4       15.62        0.00     19.55 o 
  11   5   4        0.41       10.41     20.27 o 
 -13   6   4        8.96        0.00     17.16 o 
 -12   6   4       19.24       30.59     17.30 o 
 -11   6   4      195.21      186.68     21.68 o 
 -10   6   4       33.70        9.39     16.36 o 
  -9   6   4      145.62      129.67     17.96 o 
  -8   6   4      850.73      710.21     71.47 o 
  -7   6   4      235.83      216.91     20.74 o 
  -6   6   4      517.19      462.51     31.27 o 
  -5   6   4      129.11      112.05     10.19 o 
  -4   6   4      556.98      544.93     26.56 o 
  -3   6   4      526.07      483.42     24.90 o 
  -2   6   4     2586.25     2446.95    105.63 o 
  -1   6   4      353.38      335.29     16.26 o 
   0   6   4      588.51      574.69     27.51 o 
   1   6   4      436.24      406.72     22.27 o 
   2   6   4     1018.30      992.65     45.20 o 
   3   6   4       50.27       42.71     10.74 o 
   4   6   4      357.01      409.64     23.43 o 
   5   6   4      938.45      936.32     52.64 o 
   6   6   4      299.21      351.03     28.96 o 
   7   6   4      433.14      444.80     33.45 o 
   8   6   4       48.24       53.08     20.50 o 
   9   6   4       25.34       41.42     19.88 o 
  10   6   4       42.33       56.94     25.76 o 
 -13   7   4      152.13      128.10     21.16 o 
 -12   7   4      201.33      192.02     22.86 o 
 -11   7   4       75.19       52.21     18.73 o 
 -10   7   4       36.69        6.15     21.88 o 
  -9   7   4      263.49      214.86     22.40 o 
  -8   7   4      428.08      396.39     30.34 o 
  -7   7   4      193.21      191.24     20.09 o 
  -6   7   4      463.14      413.14     30.31 o 
  -5   7   4      714.73      692.45     43.35 o 
  -4   7   4      532.13      500.78     34.59 o 
  -3   7   4      237.92      254.40     16.19 o 
  -2   7   4        4.03        0.00      9.06 o 
  -1   7   4      595.43      578.20     24.95 o 
   0   7   4      305.59      300.20     15.93 o 
   1   7   4      930.19      937.80     41.47 o 
   2   7   4      220.39      220.38     15.03 o 
   3   7   4      206.13      222.14     16.16 o 
   4   7   4      318.60      325.00     20.37 o 
   5   7   4      476.70      481.66     34.47 o 
   6   7   4      121.30      133.74     20.76 o 
   7   7   4       91.00       98.13     20.36 o 
   8   7   4      443.39      466.19     35.25 o 
   9   7   4       51.03       37.48     20.93 o 
 -12   8   4        5.15        6.05     18.09 o 
 -11   8   4       37.60       24.78     18.09 o 
 -10   8   4      205.60      203.32     22.61 o 
  -9   8   4      108.84       79.21     18.09 o 
  -8   8   4        6.86       28.78     15.89 o 
  -7   8   4      449.83      422.52     34.05 o 
  -6   8   4       14.56       16.92     14.93 o 
  -5   8   4       66.42       70.72     15.67 o 
  -4   8   4       21.97       15.38     19.11 o 
  -3   8   4      472.66      464.26     32.01 o 
  -2   8   4        4.24       10.12     10.41 o 
  -1   8   4      394.99      378.24     22.33 o 
   0   8   4      203.19      219.13     19.52 o 
   1   8   4      146.40      171.54     12.77 o 
   2   8   4      110.26      112.01     16.61 o 
   3   8   4      596.31      612.22     32.29 o 
   4   8   4      302.49      341.14     26.35 o 
   5   8   4       32.11       32.37     16.88 o 
   6   8   4      323.70      338.23     28.78 o 
   7   8   4        9.17        8.05     34.63 o 
   8   8   4       49.01       50.82     20.36 o 
 -10   9   4        7.12        0.00     17.11 o 
  -9   9   4       44.88       26.56     17.32 o 
  -8   9   4       68.09       55.89     35.46 o 
  -7   9   4       87.21       45.52     17.01 o 
  -6   9   4       91.16       57.17     16.34 o 
  -5   9   4      412.08      401.78     31.84 o 
  -4   9   4      163.71      169.72     20.10 o 
  -3   9   4      136.65      131.26     18.73 o 
  -2   9   4        8.54       10.07     15.16 o 
  -1   9   4       91.98       90.15     16.91 o 
   0   9   4      258.40      294.36     19.90 o 
   1   9   4      263.59      312.03     20.47 o 
   2   9   4       73.13       79.78     13.70 o 
   3   9   4       67.97       68.50     19.11 o 
   4   9   4      125.59      125.97     19.15 o 
   5   9   4       61.18       64.29     18.61 o 
   6   9   4       76.49       87.92     22.71 o 
   7   9   4      197.40      196.54     26.87 o 
  -9  10   4       70.08       79.36     19.06 o 
  -8  10   4      101.45      114.08     23.55 o 
  -7  10   4       18.55       10.89     16.78 o 
  -6  10   4      120.27      100.10     18.75 o 
  -5  10   4       19.29       24.59     16.44 o 
  -4  10   4       18.16        8.38     16.50 o 
  -3  10   4       43.72       36.98     16.81 o 
  -2  10   4      350.17      400.04     31.62 o 
  -1  10   4       62.22       82.54     17.28 o 
   0  10   4       17.26       48.74     17.32 o 
   1  10   4      144.62      119.11     31.58 o 
   2  10   4      133.34      123.70     28.81 o 
   3  10   4        0.88       17.34     18.75 o 
   4  10   4       31.51       50.97     20.37 o 
   5  10   4      132.71      136.36     21.72 o 
  -6  11   4       49.07       74.77     33.79 o 
  -5  11   4       19.78        9.75     17.52 o 
  -4  11   4      122.68      162.11     40.72 o 
  -3  11   4        5.93        1.67     17.61 o 
  -2  11   4        5.45       18.84     30.47 o 
  -1  11   4       44.65       66.48     32.69 o 
   0  11   4      123.77      122.44     35.46 o 
   1  11   4        3.10       33.79     29.92 o 
   2  11   4       76.97       72.02     30.47 o 
   3  11   4       49.91       11.63     28.25 o 
  -6 -11   5       21.58       55.29     22.07 o 
  -5 -11   5       79.95      122.17     27.42 o 
  -4 -11   5        0.61       21.28     20.69 o 
  -3 -11   5       34.30       41.42     21.03 o 
  -2 -11   5       63.92       56.61     21.15 o 
  -1 -11   5      165.35      204.95     24.76 o 
   0 -11   5       21.84       26.34     19.02 o 
   1 -11   5       28.28       46.84     19.14 o 
  -9 -10   5       98.42      138.85     38.23 o 
  -8 -10   5       51.55       44.51     20.49 o 
  -7 -10   5        2.68        3.96     30.47 o 
  -6 -10   5       22.46       41.13     21.38 o 
  -5 -10   5      408.45      460.73     35.15 o 
  -4 -10   5        0.30        0.00     19.17 o 
  -3 -10   5      472.98      562.57     40.48 o 
  -2 -10   5       26.68       33.86     19.77 o 
  -1 -10   5        6.26        6.99     18.14 o 
   0 -10   5       16.46       17.47     18.09 o 
   1 -10   5      288.88      359.39     28.85 o 
   2 -10   5       52.24       67.91     18.24 o 
   3 -10   5       28.14       37.44     17.04 o 
   4 -10   5      193.04      202.77     33.24 o 
 -10  -9   5       29.31       24.99     33.52 o 
  -9  -9   5       43.00       49.76     19.57 o 
  -8  -9   5       74.61      100.24     21.16 o 
  -7  -9   5      192.81      240.84     26.17 o 
  -6  -9   5      190.15      180.55     24.76 o 
  -5  -9   5       66.09       75.31     20.90 o 
  -4  -9   5       15.94       24.45     18.77 o 
  -3  -9   5      148.99      158.68     23.41 o 
  -2  -9   5      274.03      327.20     31.86 o 
  -1  -9   5      222.51      255.61     25.56 o 
   0  -9   5       65.44       77.09     18.44 o 
   1  -9   5      114.23      129.32     19.83 o 
   2  -9   5      135.47      147.81     19.97 o 
   3  -9   5      154.20      169.63     15.44 o 
   4  -9   5       50.21       56.06     15.83 o 
   5  -9   5       37.02       30.30     15.14 o 
   6  -9   5      170.00      169.07     19.97 o 
 -12  -8   5       21.39        0.00     16.62 o 
 -11  -8   5      180.46      173.20     21.43 o 
 -10  -8   5      197.96      200.92     38.50 o 
  -9  -8   5       41.76       49.21     19.94 o 
  -8  -8   5      183.62      200.22     24.05 o 
  -7  -8   5      207.44      211.94     24.14 o 
  -6  -8   5      302.69      280.44     35.73 o 
  -5  -8   5       29.78       25.32     18.49 o 
  -4  -8   5     1669.63     1743.24     92.80 o 
  -3  -8   5       35.51       35.88     18.21 o 
  -2  -8   5      470.95      465.20     34.63 o 
  -1  -8   5      162.89      178.30     22.22 o 
   0  -8   5      324.70      378.38     29.25 o 
   1  -8   5       89.03       93.02     13.02 o 
   2  -8   5      364.08      363.04     22.19 o 
   3  -8   5      428.12      400.18     23.61 o 
   4  -8   5       38.33       51.32     17.17 o 
   5  -8   5      293.79      263.80     29.88 o 
   6  -8   5       12.38       10.13     14.69 o 
   7  -8   5        4.20       17.73     22.16 o 
 -13  -7   5       43.61       28.93     16.40 o 
 -12  -7   5       34.84       28.15     16.59 o 
 -11  -7   5       72.54       82.79     17.22 o 
 -10  -7   5       40.49       25.64     16.29 o 
  -9  -7   5      143.59      148.91     20.09 o 
  -8  -7   5      356.04      284.67     25.87 o 
  -7  -7   5       81.12       91.37     18.50 o 
  -6  -7   5     1033.08      973.13     57.73 o 
  -5  -7   5       78.12       78.49     28.53 o 
  -4  -7   5       13.18        3.06     16.07 o 
  -3  -7   5       91.83      109.75     23.82 o 
  -2  -7   5     1060.71     1014.20     58.66 o 
  -1  -7   5      112.81      117.70     18.50 o 
   0  -7   5      532.22      496.03     27.51 o 
   1  -7   5      635.09      589.31     29.35 o 
   2  -7   5      143.47      152.24     13.93 o 
   3  -7   5      307.59      338.48     20.32 o 
   4  -7   5      310.63      329.67     19.57 o 
   5  -7   5      322.52      281.79     37.69 o 
   6  -7   5       27.99       24.62     12.14 o 
   7  -7   5      365.10      358.54     28.70 o 
   8  -7   5       29.68       14.40     19.94 o 
 -14  -6   5       15.35       21.05     18.84 o 
 -13  -6   5       61.33       70.87     16.48 o 
 -12  -6   5      225.04      179.34     25.21 o 
 -11  -6   5      137.32      142.82     18.90 o 
 -10  -6   5       70.64       57.62     16.62 o 
  -9  -6   5      750.77      688.31     44.01 o 
  -8  -6   5      526.84      474.99     34.54 o 
  -7  -6   5      167.18      157.71     20.19 o 
  -6  -6   5      166.32      114.83     19.17 o 
  -5  -6   5      802.45      743.91     47.11 o 
  -4  -6   5      463.82      447.27     32.45 o 
  -3  -6   5      815.16      787.74     49.02 o 
  -2  -6   5      212.17      211.83     35.73 o 
  -1  -6   5      413.85      401.50     22.06 o 
   0  -6   5      811.69      785.44     38.83 o 
   1  -6   5     1127.25     1036.56     45.50 o 
   2  -6   5      737.09      687.62     32.04 o 
   3  -6   5      410.21      422.64     23.39 o 
   4  -6   5      687.93      679.81     40.75 o 
   5  -6   5      339.31      339.93     26.43 o 
   6  -6   5      155.93      145.90     23.42 o 
   7  -6   5       94.45       81.85     37.67 o 
   8  -6   5      269.12      235.15     23.41 o 
   9  -6   5       39.99       37.83     17.29 o 
 -14  -5   5      218.67      211.75     23.82 o 
 -13  -5   5       11.44        0.41     14.55 o 
 -12  -5   5        2.58       12.27     14.74 o 
 -11  -5   5       60.93       51.45     15.67 o 
 -10  -5   5      349.26      313.64     24.14 o 
  -9  -5   5      137.14      147.61     17.84 o 
  -8  -5   5      160.19      132.69     18.28 o 
  -7  -5   5     1815.10     1658.79     84.98 o 
  -6  -5   5       50.59       60.64     15.03 o 
  -5  -5   5      845.75      778.81     44.97 o 
  -4  -5   5       11.03       27.56     13.98 o 
  -3  -5   5     1081.06     1042.49     62.33 o 
  -2  -5   5       32.10       41.30     21.05 o 
  -1  -5   5     3169.01     2949.60    120.67 o 
   0  -5   5      610.78      575.52     27.94 o 
   1  -5   5       86.71       93.56     10.90 o 
   2  -5   5     2056.12     1984.68     86.14 o 
   3  -5   5     1200.24     1122.36     50.75 o 
   4  -5   5       17.63        4.98      8.54 o 
   5  -5   5       83.21       80.34     12.12 o 
   6  -5   5     1070.02      965.16     45.35 o 
   7  -5   5       45.54       36.40     15.97 o 
   8  -5   5      310.36      281.51     25.55 o 
   9  -5   5       44.04       39.12     29.92 o 
  10  -5   5      159.86      164.86     62.88 o 
 -15  -4   5        2.21        0.55     18.84 o 
 -14  -4   5       15.10       30.82     18.01 o 
 -13  -4   5       76.61       82.33     16.07 o 
 -12  -4   5      259.68      249.80     22.24 o 
 -11  -4   5      134.84      115.73     17.70 o 
 -10  -4   5      376.10      306.57     32.13 o 
  -9  -4   5      442.55      427.83     30.31 o 
  -8  -4   5      534.06      466.21     34.02 o 
  -7  -4   5      145.11      130.94     16.51 o 
  -6  -4   5      507.38      458.51     32.17 o 
  -5  -4   5     3119.14     2910.72    147.49 o 
  -4  -4   5      407.09      389.76     28.70 o 
  -3  -4   5     1807.73     1703.26     87.94 o 
  -2  -4   5      112.36      124.35     10.16 o 
  -1  -4   5      536.71      515.97     24.84 o 
   0  -4   5     1251.88     1250.72     51.26 o 
   1  -4   5     1546.41     1489.77     64.71 o 
   2  -4   5     1156.89     1196.95     47.54 o 
   3  -4   5      831.48      748.35     32.50 o 
   4  -4   5     1424.70     1469.57     64.25 o 
   5  -4   5      759.47      736.40     37.00 o 
   6  -4   5      268.28      259.69     17.55 o 
   7  -4   5      402.88      339.07     27.91 o 
   8  -4   5      289.30      273.11     24.84 o 
   9  -4   5      334.40      258.07     34.35 o 
  10  -4   5      150.06      121.73     20.09 o 
 -15  -3   5      283.91      262.60     31.02 o 
 -14  -3   5       17.63        4.51     14.63 o 
 -13  -3   5      157.59      125.60     17.67 o 
 -12  -3   5      145.57      138.07     17.96 o 
 -11  -3   5      209.98      224.58     12.99 o 
 -10  -3   5      117.19      127.26      9.79 o 
  -9  -3   5      537.85      488.17     20.53 o 
  -8  -3   5      500.51      438.42     33.74 o 
  -7  -3   5      159.94      160.89     12.48 o 
  -6  -3   5     1730.26     1649.20     86.17 o 
  -5  -3   5      108.81       95.21     13.70 o 
  -4  -3   5       19.35       24.47     10.97 o 
  -3  -3   5       61.00       77.89     12.37 o 
  -2  -3   5     4591.31     4369.46    183.58 o 
  -1  -3   5      594.37      575.91     27.67 o 
   0  -3   5     2886.55     2846.44    115.14 o 
   1  -3   5     1343.44     1284.56     60.23 o 
   2  -3   5     2313.37     2364.26     93.08 o 
   3  -3   5      686.57      708.07     41.50 o 
   4  -3   5     1460.88     1498.95     66.55 o 
   5  -3   5     1058.80     1017.97     46.06 o 
   6  -3   5      338.43      328.54     51.25 o 
   7  -3   5     1480.21     1297.15     74.17 o 
   8  -3   5       48.91       62.18     17.16 o 
   9  -3   5       44.18       31.59     16.76 o 
  10  -3   5      168.22      152.22     23.55 o 
  11  -3   5      292.58      316.41     45.43 o 
 -15  -2   5       61.45       45.98     19.94 o 
 -14  -2   5       42.14       55.86     15.29 o 
 -13  -2   5      204.55      219.49     14.39 o 
 -12  -2   5       80.39       60.44     10.08 o 
 -11  -2   5      241.09      280.79     20.23 o 
 -10  -2   5      377.62      369.08     18.76 o 
  -9  -2   5      114.78      122.17      9.90 o 
  -8  -2   5      875.58      840.72     33.35 o 
  -7  -2   5      762.78      687.30     27.64 o 
  -6  -2   5     1585.24     1562.03     57.22 o 
  -5  -2   5     1097.48     1063.99     47.61 o 
  -4  -2   5     4245.68     3961.14    166.00 o 
  -3  -2   5      277.39      257.84     11.92 o 
  -2  -2   5      603.82      635.47     26.68 o 
  -1  -2   5     1016.05      998.57     43.26 o 
   0  -2   5     3231.06     3213.34    134.12 o 
   1  -2   5        3.17        2.75     12.54 o 
   2  -2   5     1593.60     1670.91    137.67 o 
   3  -2   5     3568.01     3948.27    155.41 o 
   4  -2   5      547.74      571.42     27.77 o 
   5  -2   5     1079.12     1119.13     59.09 o 
   6  -2   5      266.62      248.63     23.19 o 
   7  -2   5      162.50      191.99     26.87 o 
   8  -2   5      440.65      378.91     30.29 o 
   9  -2   5     1048.97     1018.56     61.49 o 
  10  -2   5        6.16        0.00     17.00 o 
  11  -2   5      149.98      124.47     21.03 o 
 -15  -1   5      146.58      142.00     14.26 o 
 -14  -1   5      317.08      316.09     17.82 o 
 -13  -1   5      115.92      121.22     11.63 o 
 -12  -1   5       19.07        8.32      9.30 o 
 -11  -1   5      153.51      165.34     12.33 o 
 -10  -1   5      514.52      484.98     23.66 o 
  -9  -1   5      370.52      337.81     19.76 o 
  -8  -1   5      814.33      820.17     33.99 o 
  -7  -1   5     1216.09     1174.26     52.01 o 
  -6  -1   5     1591.20     1441.38     60.22 o 
  -5  -1   5     1262.09     1150.70     50.63 o 
  -4  -1   5      133.33      148.13      8.51 o 
  -3  -1   5     2023.64     1997.30     71.38 o 
  -2  -1   5     6207.55     5799.30    209.67 o 
  -1  -1   5    10053.38     9694.55    343.65 o 
   0  -1   5     1596.62     1530.18     64.18 o 
   1  -1   5      951.02      948.51     40.60 o 
   2  -1   5      649.24      759.40     52.91 o 
   3  -1   5     2608.85     2902.20    188.64 o 
   4  -1   5      299.54      327.60     26.39 o 
   5  -1   5      396.58      431.76     36.84 o 
   6  -1   5     1877.70     1924.88    105.12 o 
   7  -1   5     1273.97     1210.01     70.40 o 
   8  -1   5      761.34      738.65     46.44 o 
   9  -1   5       14.40       21.15     17.02 o 
  10  -1   5       68.92       67.63     19.43 o 
  11  -1   5      125.72      144.04     21.82 o 
 -16   0   5      133.05      121.29     18.40 o 
 -15   0   5        1.85        0.00     12.50 o 
 -14   0   5        2.18       17.46     14.48 o 
 -13   0   5      121.92      130.61     13.37 o 
 -12   0   5      409.00      422.36     23.99 o 
 -11   0   5       26.51       31.17     10.04 o 
 -10   0   5        8.73       15.27      9.57 o 
  -9   0   5     1732.90     1767.81     75.16 o 
  -8   0   5      335.90      322.34     18.30 o 
  -7   0   5       84.45       78.60      8.47 o 
  -6   0   5      281.01      246.89     14.11 o 
  -5   0   5     2509.60     2511.99    104.47 o 
  -4   0   5        4.56        6.29      4.78 o 
  -3   0   5      467.67      531.62     23.86 o 
  -2   0   5      942.26      881.79     37.52 o 
  -1   0   5     8137.12     7892.28    324.17 o 
   0   0   5     1406.35     1350.34     57.03 o 
   1   0   5     4660.39     5087.36    254.82 o 
   2   0   5     1306.13     1433.87     76.16 o 
   3   0   5      185.65      210.52     18.46 o 
   4   0   5     3478.55     3896.35    229.08 o 
   5   0   5       88.52       93.85     27.42 o 
   6   0   5        8.72       25.46     15.03 o 
   7   0   5      247.56      252.52     23.74 o 
   8   0   5     1004.63      918.31     55.09 o 
   9   0   5       29.21       36.07     17.81 o 
  10   0   5     1219.64     1217.16    103.05 o 
  11   0   5       23.87       17.63     18.76 o 
 -16   1   5      114.65      127.64     19.58 o 
 -15   1   5      141.44      151.46     19.76 o 
 -14   1   5      343.79      378.03     49.03 o 
 -13   1   5      103.80       86.42     16.56 o 
 -12   1   5       29.96       16.22     13.80 o 
 -11   1   5      160.37      176.98     28.81 o 
 -10   1   5      346.63      355.59     29.56 o 
  -9   1   5      400.42      362.45     20.47 o 
  -8   1   5      678.12      670.93     34.22 o 
  -7   1   5     1290.72     1266.46     52.55 o 
  -6   1   5     1508.47     1406.25     60.66 o 
  -5   1   5     1256.16     1256.17     51.28 o 
  -4   1   5      140.34      138.04      9.24 o 
  -3   1   5     1922.05     1935.74    100.04 o 
  -2   1   5     6499.27     6096.41    411.35 o 
  -1   1   5     9514.04     9612.89    486.22 o 
   0   1   5     1619.55     1541.31     65.34 o 
   1   1   5      802.37      774.69     38.56 o 
   2   1   5      781.25      801.11     44.97 o 
   3   1   5     2425.01     2672.61    143.51 o 
   4   1   5      348.41      455.68     60.39 o 
   5   1   5      402.94      383.18     29.65 o 
   6   1   5     2054.48     2063.47    135.73 o 
   7   1   5     1272.53     1322.96     72.00 o 
   8   1   5      700.27      687.22     47.92 o 
   9   1   5       17.02       26.78     18.03 o 
  10   1   5       46.75       42.10     19.55 o 
  11   1   5      136.08      169.90     31.02 o 
 -15   2   5       58.23       51.88     24.10 o 
 -14   2   5       45.32       20.89     16.40 o 
 -13   2   5      214.37      209.67     24.93 o 
 -12   2   5      108.76      110.29     16.72 o 
 -11   2   5      283.12      296.73     23.29 o 
 -10   2   5      437.01      406.93     28.59 o 
  -9   2   5      178.15      156.02     15.78 o 
  -8   2   5      920.79      883.77     47.60 o 
  -6   2   5     1491.35     1550.65     81.28 o 
  -5   2   5     1131.32     1127.58     57.97 o 
  -4   2   5     4297.25     4047.34    202.10 o 
  -3   2   5      240.52      222.16     23.27 o 
  -2   2   5      835.88      792.65     36.94 o 
  -1   2   5     1062.58     1007.09     43.46 o 
   0   2   5     3255.51     3316.89    136.12 o 
   1   2   5       42.73       42.89      8.04 o 
   2   2   5     1873.29     1835.98     75.98 o 
   3   2   5     3338.11     3400.70    191.67 o 
   4   2   5      553.78      554.81     38.80 o 
   5   2   5      943.19      967.88     60.36 o 
   6   2   5      296.03      293.92     25.94 o 
   7   2   5      132.75      172.98     22.76 o 
   8   2   5      415.67      452.32     33.45 o 
   9   2   5     1062.78     1126.09     87.81 o 
  10   2   5       14.56       10.70     19.00 o 
  11   2   5      130.93      105.75     21.61 o 
 -15   3   5      285.38      279.59     25.38 o 
 -14   3   5       22.30       30.23     16.79 o 
 -13   3   5      143.34      132.51     19.32 o 
 -12   3   5      119.75      101.35     17.91 o 
 -11   3   5      194.28      200.48     26.04 o 
 -10   3   5      128.34      103.90     16.37 o 
  -9   3   5      389.80      373.99     29.97 o 
  -8   3   5      456.08      384.30     28.17 o 
  -7   3   5      132.47      146.46     15.29 o 
  -6   3   5     1739.34     1595.73     84.81 o 
  -5   3   5      107.51       98.39     16.34 o 
  -4   3   5       14.32        9.02      8.25 o 
  -3   3   5       77.36       84.30      8.56 o 
  -2   3   5     4570.79     4568.11    221.80 o 
  -1   3   5      629.66      617.27     44.42 o 
   0   3   5     2683.92     2705.48    116.50 o 
   1   3   5     1643.25     1604.55     62.31 o 
   2   3   5     2170.22     2088.36     95.27 o 
   3   3   5      752.90      775.54     36.58 o 
   4   3   5     1566.74     1600.60     83.91 o 
   5   3   5     1082.23     1041.15     85.59 o 
   6   3   5      323.01      340.09     28.95 o 
   7   3   5     1425.71     1430.71    122.16 o 
   8   3   5       46.31       48.22     19.94 o 
   9   3   5       40.20       13.40     19.25 o 
  10   3   5      163.46      197.71     24.53 o 
  11   3   5      273.60      308.68     40.72 o 
 -15   4   5        0.67        0.00     16.33 o 
 -14   4   5       17.18        7.47     16.77 o 
 -13   4   5      106.98       52.39     17.12 o 
 -12   4   5      276.41      224.97     22.95 o 
 -11   4   5      172.58      189.90     19.94 o 
 -10   4   5      453.68      374.69     26.34 o 
  -9   4   5      461.98      405.26     29.37 o 
  -8   4   5      656.53      584.60     34.45 o 
  -7   4   5      122.03      110.72     15.04 o 
  -6   4   5      534.79      462.15     29.56 o 
  -5   4   5     2999.88     2807.62    146.30 o 
  -4   4   5      510.17      465.56     44.04 o 
  -3   4   5     1809.70     1632.91     86.96 o 
  -2   4   5       42.15       50.81      7.48 o 
  -1   4   5      537.39      476.18     24.02 o 
   0   4   5     1178.81     1101.29     51.36 o 
   1   4   5     1679.45     1550.22     65.94 o 
   2   4   5      961.86      967.40     49.28 o 
   3   4   5      761.56      657.43     36.05 o 
   4   4   5     1440.09     1497.24     81.69 o 
   5   4   5      836.57      898.92     50.31 o 
   6   4   5      273.06      239.35     25.78 o 
   7   4   5      433.62      437.72     34.63 o 
   8   4   5      277.84      281.77     27.76 o 
   9   4   5      300.61      308.55     28.63 o 
  10   4   5      156.71      185.83     24.45 o 
 -14   5   5      213.25      195.95     23.26 o 
 -13   5   5        9.99        0.00     15.97 o 
 -12   5   5        4.64        4.02     16.11 o 
 -11   5   5       43.08       25.28     16.23 o 
 -10   5   5      306.25      230.82     23.11 o 
  -9   5   5      129.02       95.78     21.33 o 
  -8   5   5      107.40       97.46     15.97 o 
  -7   5   5     1736.09     1492.45     83.44 o 
  -6   5   5       40.54       34.02     12.37 o 
  -5   5   5      806.92      701.97     43.07 o 
  -4   5   5       12.91       12.53     10.65 o 
  -3   5   5     1139.45     1042.59     56.99 o 
  -2   5   5       17.46        4.01      6.04 o 
  -1   5   5     3124.61     2838.03    120.66 o 
   0   5   5      605.83      543.01     27.23 o 
   1   5   5       77.75       83.11     10.64 o 
   2   5   5     2176.49     2110.31     87.50 o 
   3   5   5     1304.29     1212.41     52.82 o 
   4   5   5       13.90       30.35     16.37 o 
   5   5   5       72.96       97.28     29.36 o 
   6   5   5      999.81     1026.23     60.14 o 
   7   5   5       54.78       43.80     19.57 o 
   8   5   5      309.01      310.06     37.40 o 
   9   5   5       43.93       56.98     21.16 o 
  10   5   5      157.15      149.71     23.90 o 
 -14   6   5       16.58       22.22     18.24 o 
 -13   6   5       62.18       57.06     18.24 o 
 -12   6   5      250.93      219.45     23.29 o 
 -11   6   5      157.68      139.66     28.53 o 
 -10   6   5       73.00       46.76     16.23 o 
  -9   6   5      837.48      715.85     43.85 o 
  -8   6   5      517.66      482.25     34.02 o 
  -7   6   5      212.84      193.59     19.00 o 
  -6   6   5      184.10      182.99     17.84 o 
  -5   6   5      837.02      776.90     44.82 o 
  -4   6   5      472.55      434.66     29.92 o 
  -3   6   5      868.36      823.96     36.98 o 
  -2   6   5      276.56      279.23     16.56 o 
  -1   6   5      372.74      361.80     20.15 o 
   0   6   5      890.92      879.04     38.27 o 
   1   6   5     1058.74      986.57     45.72 o 
   2   6   5      670.68      617.50     32.57 o 
   3   6   5      415.84      429.76     25.36 o 
   4   6   5      614.85      570.97     33.27 o 
   5   6   5      396.86      392.13     29.65 o 
   6   6   5      208.79      215.57     35.46 o 
   7   6   5      106.93       81.74     21.38 o 
   8   6   5      269.76      277.87     43.49 o 
   9   6   5       50.43       45.61     21.13 o 
 -13   7   5       55.33       70.97     19.43 o 
 -12   7   5       24.89       15.05     18.03 o 
 -11   7   5       60.88       41.77     17.81 o 
 -10   7   5       19.99       29.56     17.73 o 
  -9   7   5       93.25       99.89     18.37 o 
  -8   7   5      326.43      281.05     23.95 o 
  -7   7   5       87.36       59.48     15.43 o 
  -6   7   5     1026.21      986.51     56.56 o 
  -5   7   5       79.18       60.29     37.95 o 
  -4   7   5       13.42        2.78     13.00 o 
  -3   7   5       75.94       84.07     15.07 o 
  -2   7   5     1035.42     1002.20     45.34 o 
  -1   7   5      124.15      141.01     10.69 o 
   0   7   5      546.16      529.84     26.22 o 
   1   7   5      543.78      519.00     28.57 o 
   2   7   5      181.41      178.30     21.00 o 
   3   7   5      321.64      322.30     20.53 o 
   4   7   5      301.61      295.89     23.75 o 
   5   7   5      328.30      391.67     49.86 o 
   6   7   5       46.67       17.32     18.53 o 
   7   7   5      360.90      401.37     32.09 o 
   8   7   5       38.67       15.88     20.10 o 
 -12   8   5       22.35        0.00     18.01 o 
 -11   8   5      189.79      172.43     22.76 o 
 -10   8   5      219.05      208.04     22.63 o 
  -9   8   5       40.78        9.95     16.29 o 
  -8   8   5      236.88      248.79     22.89 o 
  -7   8   5      189.62      166.69     20.50 o 
  -6   8   5      298.47      254.88     23.43 o 
  -5   8   5       29.86       20.64     14.65 o 
  -4   8   5     1622.37     1650.92     90.49 o 
  -3   8   5       38.48       49.36     17.45 o 
  -2   8   5      414.48      438.27     32.34 o 
  -1   8   5      202.83      229.73     16.61 o 
   0   8   5      344.35      373.44     22.86 o 
   1   8   5      103.34      127.38     12.65 o 
   2   8   5      356.77      379.51     22.13 o 
   3   8   5      373.05      393.04     23.19 o 
   4   8   5       41.24       53.14     13.23 o 
   5   8   5      290.30      328.64     26.25 o 
   6   8   5       25.72       13.74     18.60 o 
   7   8   5        4.90       18.10     25.76 o 
 -10   9   5       17.82        1.11     17.01 o 
  -9   9   5       44.50       20.35     29.92 o 
  -8   9   5       80.29       83.97     18.65 o 
  -7   9   5      202.59      194.14     22.63 o 
  -6   9   5      193.68      197.78     21.55 o 
  -5   9   5       71.44       86.41     17.79 o 
  -4   9   5       15.20       32.63     15.77 o 
  -3   9   5      143.77      168.84     20.18 o 
  -2   9   5      300.46      364.09     29.34 o 
  -1   9   5      242.57      234.64     22.76 o 
   0   9   5       72.72       96.37     17.52 o 
   1   9   5      133.64      157.85     15.96 o 
   2   9   5      126.96      167.01     18.85 o 
   3   9   5      158.36      155.96     26.04 o 
   4   9   5       52.08       42.09     17.01 o 
   5   9   5       20.52       21.97     17.97 o 
   6   9   5      159.36      204.66     44.60 o 
  -9  10   5      115.29      124.08     20.35 o 
  -8  10   5       44.28       53.43     18.20 o 
  -7  10   5        4.99       16.66     17.17 o 
  -6  10   5       12.59        0.00     19.11 o 
  -5  10   5      393.39      399.18     33.41 o 
  -4  10   5        2.35       10.01     16.44 o 
  -3  10   5      427.79      509.19     38.07 o 
  -2  10   5       30.11        9.76     19.39 o 
  -1  10   5       11.65       15.84     16.59 o 
   0  10   5       25.03       25.79     16.40 o 
   1  10   5      273.15      286.42     42.10 o 
   2  10   5       48.43       19.94     28.81 o 
   3  10   5       20.27       69.25     29.92 o 
   4  10   5      190.01      228.25     34.90 o 
  -6  11   5       24.66       23.57     18.29 o 
  -5  11   5       87.57      114.01     20.19 o 
  -4  11   5        0.34        0.00     17.19 o 
  -3  11   5       29.77       32.16     20.22 o 
  -2  11   5       62.53       50.97     33.24 o 
  -1  11   5      190.16      176.17     38.23 o 
   0  11   5       24.94        0.00     31.02 o 
   1  11   5       27.50       24.38     30.47 o 
  -5 -11   6       18.88       19.63     21.15 o 
  -4 -11   6       57.15       97.62     23.13 o 
  -3 -11   6      105.66      130.62     23.57 o 
  -2 -11   6       41.05       69.85     22.99 o 
  -1 -11   6       79.83       89.85     20.69 o 
   0 -11   6       42.37       57.62     19.14 o 
  -8 -10   6       30.31       29.69     27.42 o 
  -7 -10   6        5.51       22.55     20.10 o 
  -6 -10   6      186.41      248.88     27.27 o 
  -5 -10   6        5.88       10.41     19.97 o 
  -4 -10   6       47.88       60.84     20.63 o 
  -3 -10   6       16.17       33.87     19.54 o 
  -2 -10   6      246.23      300.27     28.22 o 
  -1 -10   6        8.83       13.00     17.83 o 
   0 -10   6      292.10      296.65     27.66 o 
   1 -10   6      176.76      231.16     36.56 o 
   2 -10   6       11.23       21.96     18.56 o 
   3 -10   6      177.55      184.48     33.79 o 
 -10  -9   6       44.09       31.58     18.77 o 
  -9  -9   6      152.44      175.28     23.69 o 
  -8  -9   6      175.77      176.21     23.69 o 
  -7  -9   6      114.81      107.50     21.83 o 
  -6  -9   6        9.71        0.00     18.96 o 
  -5  -9   6        3.50        0.00     18.33 o 
  -4  -9   6      425.87      499.69     37.73 o 
  -3  -9   6      164.82      140.61     23.03 o 
  -2  -9   6      417.71      471.47     34.37 o 
  -1  -9   6      109.12      163.46     24.93 o 
   0  -9   6      120.42      147.29     20.58 o 
   1  -9   6      235.14      283.21     24.69 o 
   2  -9   6      186.04      221.36     31.54 o 
   3  -9   6      199.37      207.82     23.27 o 
   4  -9   6       90.21       88.69     17.67 o 
   5  -9   6       79.36      103.57     17.40 o 
 -12  -8   6       10.92       10.97     17.16 o 
 -11  -8   6       64.08       87.59     21.61 o 
 -10  -8   6       90.95       96.19     29.09 o 
  -9  -8   6       25.10       19.07     17.97 o 
  -8  -8   6      136.48      125.74     20.34 o 
  -7  -8   6      123.16      122.06     46.54 o 
  -6  -8   6      308.54      316.27     27.84 o 
  -5  -8   6      331.78      378.54     32.02 o 
  -4  -8   6       68.67       95.68     20.22 o 
  -3  -8   6      122.65      127.79     20.69 o 
  -2  -8   6       42.99       49.63     17.22 o 
  -1  -8   6     1319.92     1404.47     74.14 o 
   0  -8   6       92.73       97.01     18.49 o 
   1  -8   6      196.21      194.65     23.03 o 
   2  -8   6      357.36      372.08     22.44 o 
   3  -8   6      132.31      139.62     18.61 o 
   4  -8   6      112.57       99.03     32.13 o 
   5  -8   6      103.01       79.84     14.54 o 
   6  -8   6      287.40      314.68     37.12 o 
   7  -8   6       35.09       22.71     22.71 o 
 -13  -7   6       30.73       57.36     17.42 o 
 -12  -7   6      184.03      149.24     21.16 o 
 -11  -7   6       23.77        2.90     16.59 o 
 -10  -7   6      265.87      278.57     24.88 o 
  -9  -7   6      526.00      463.55     35.62 o 
  -8  -7   6      116.46       88.07     18.77 o 
  -7  -7   6      644.27      647.49     42.79 o 
  -6  -7   6      156.26      153.62     21.28 o 
  -5  -7   6      260.08      250.71     24.88 o 
  -4  -7   6       64.38       65.28     22.16 o 
  -3  -7   6     1351.45     1455.72    104.43 o 
  -2  -7   6      279.26      272.98     24.62 o 
  -1  -7   6      137.54      130.34     19.39 o 
   0  -7   6      607.93      602.07     32.39 o 
   1  -7   6      900.81      888.18     47.69 o 
   2  -7   6      144.33      136.52     14.19 o 
   3  -7   6      345.20      334.65     21.30 o 
   4  -7   6      302.97      319.59     31.58 o 
   5  -7   6       66.84       43.45     12.57 o 
   6  -7   6      116.93       98.53     18.61 o 
   7  -7   6       65.86       47.45     17.56 o 
   8  -7   6       67.50       63.71     22.71 o 
 -14  -6   6       54.95       59.98     16.76 o 
 -13  -6   6      128.15      142.73     29.36 o 
 -12  -6   6       61.00       50.31     18.84 o 
 -11  -6   6      140.69      152.75     19.43 o 
 -10  -6   6      205.31      142.19     20.09 o 
  -9  -6   6      177.25      176.92     29.09 o 
  -8  -6   6       71.94       71.55     24.38 o 
  -7  -6   6     1318.44     1178.17     64.40 o 
  -6  -6   6     1054.27     1037.75     59.09 o 
  -5  -6   6      967.16      881.40     53.74 o 
  -4  -6   6      629.92      608.81     39.98 o 
  -3  -6   6        5.05        0.00     13.83 o 
  -2  -6   6      904.09      914.02     48.63 o 
  -1  -6   6      148.82      149.76     14.38 o 
   0  -6   6      828.87      853.57     37.97 o 
   1  -6   6      439.29      411.88     23.09 o 
   2  -6   6      729.77      712.67     33.76 o 
   3  -6   6      522.47      473.85     31.17 o 
   4  -6   6      392.95      329.55     40.44 o 
   5  -6   6        4.71        3.43     11.66 o 
   6  -6   6       76.29      114.13     24.38 o 
   7  -6   6      447.45      371.14     30.27 o 
   8  -6   6      258.28      220.55     23.80 o 
   9  -6   6      101.79       88.04     18.44 o 
 -14  -5   6       50.03       95.40     46.81 o 
 -13  -5   6      139.51      127.48     18.64 o 
 -12  -5   6      154.50      144.36     34.35 o 
 -11  -5   6      598.21      526.54     35.97 o 
 -10  -5   6      167.56      126.61     36.01 o 
  -9  -5   6      185.06      162.16     19.55 o 
  -8  -5   6     2053.20     1875.70    102.22 o 
  -7  -5   6      253.84      231.40     29.92 o 
  -6  -5   6       52.27       63.47     19.39 o 
  -5  -5   6       62.12       71.25     22.99 o 
  -4  -5   6     2449.80     2240.82    116.34 o 
  -3  -5   6      378.23      374.94     27.91 o 
  -2  -5   6     1466.97     1365.79     62.54 o 
  -1  -5   6      760.55      679.15     32.70 o 
   0  -5   6      217.10      240.94     15.83 o 
   1  -5   6      451.90      436.72     23.56 o 
   2  -5   6      912.31      867.18     67.68 o 
   3  -5   6       94.30      111.41     24.17 o 
   4  -5   6      440.59      392.60     50.14 o 
   5  -5   6     1208.58     1137.52     53.02 o 
   6  -5   6       57.65       37.47     16.23 o 
   7  -5   6       12.26        3.19     16.23 o 
   8  -5   6       45.90       41.77     17.56 o 
   9  -5   6      345.15      288.95     27.27 o 
 -15  -4   6      127.55      135.25     18.36 o 
 -14  -4   6      154.12      155.35     21.33 o 
 -13  -4   6      252.10      225.95     38.23 o 
 -12  -4   6      394.87      322.04     26.27 o 
 -11  -4   6      151.91      146.49     26.59 o 
 -10  -4   6      913.51      834.74     49.68 o 
  -9  -4   6      544.88      458.18     32.06 o 
  -8  -4   6      281.51      267.17     30.19 o 
  -7  -4   6      374.36      318.88     25.78 o 
  -6  -4   6     2759.89     2381.89    160.66 o 
  -5  -4   6     2263.01     2247.72    110.06 o 
  -4  -4   6      402.11      378.01     27.78 o 
  -3  -4   6      390.65      396.39     30.19 o 
  -2  -4   6      402.36      367.63     21.82 o 
  -1  -4   6      594.73      547.21     27.18 o 
   0  -4   6     2331.05     2237.97     89.44 o 
   1  -4   6      630.67      572.12     28.18 o 
   2  -4   6      274.12      286.82     15.82 o 
   3  -4   6     1007.67      967.57     42.08 o 
   4  -4   6      334.89      332.67     27.62 o 
   5  -4   6      183.29      176.58     14.80 o 
   6  -4   6       55.40       13.04     15.83 o 
   7  -4   6      543.31      528.97     38.16 o 
   8  -4   6      328.89      225.12     32.13 o 
   9  -4   6      172.42      154.22     21.15 o 
  10  -4   6       55.19       50.74     17.92 o 
 -15  -3   6        6.52        0.00     14.74 o 
 -14  -3   6       11.22        7.91     15.43 o 
 -13  -3   6      273.81      245.60     27.15 o 
 -12  -3   6      614.27      517.23     47.64 o 
 -11  -3   6      226.52      230.62     21.77 o 
 -10  -3   6      981.41      906.19     45.22 o 
  -9  -3   6     1460.43     1407.19     60.30 o 
  -8  -3   6       90.97       97.77     18.08 o 
  -7  -3   6     1395.51     1268.75     96.95 o 
  -6  -3   6      428.49      426.44     30.49 o 
  -5  -3   6     1972.93     1857.95     94.40 o 
  -4  -3   6      950.38      836.61     48.32 o 
  -3  -3   6     8100.84     7793.92    311.84 o 
  -2  -3   6     1047.21     1020.49     41.97 o 
  -1  -3   6      614.44      575.88     28.63 o 
   0  -3   6     1821.43     1723.36     73.13 o 
   1  -3   6      395.53      402.10     20.69 o 
   2  -3   6      360.13      307.50     17.35 o 
   3  -3   6      658.54      653.10     36.16 o 
   4  -3   6     1697.48     1640.72     71.05 o 
   5  -3   6        3.14        0.91     14.50 o 
   6  -3   6     1272.09     1063.70     62.33 o 
   7  -3   6       55.66       48.32     16.64 o 
   8  -3   6      127.23      131.21     19.97 o 
   9  -3   6       22.89       21.41     17.00 o 
  10  -3   6      228.19      172.81     22.99 o 
 -16  -2   6       45.78       52.63     20.50 o 
 -15  -2   6       17.73       40.36     15.44 o 
 -14  -2   6      847.70      833.78     69.81 o 
 -13  -2   6      252.34      207.44     16.53 o 
 -12  -2   6      169.68      170.34     15.75 o 
 -11  -2   6     1290.07     1174.35     44.82 o 
 -10  -2   6      766.09      706.64     28.35 o 
  -9  -2   6      512.93      510.68     22.42 o 
  -8  -2   6      860.53      779.57     29.22 o 
  -7  -2   6     2123.91     2116.37     76.55 o 
  -6  -2   6      210.61      240.75     15.02 o 
  -5  -2   6     6695.91     6460.53    267.82 o 
  -4  -2   6       62.17       66.61      7.41 o 
  -3  -2   6     1638.21     1644.52     58.57 o 
  -2  -2   6      666.30      655.11     27.52 o 
  -1  -2   6     3292.19     3108.97    129.75 o 
   0  -2   6      729.16      623.41     28.34 o 
   1  -2   6     2389.11     2477.65     92.75 o 
   2  -2   6      873.39      899.90     54.29 o 
   3  -2   6      511.37      538.44     35.77 o 
   4  -2   6      634.89      566.82     37.39 o 
   5  -2   6      227.07      187.94     20.27 o 
   6  -2   6      316.45      325.57     28.70 o 
   7  -2   6       79.21       81.17     17.56 o 
   8  -2   6      559.40      552.89     37.34 o 
   9  -2   6       58.07       30.34     19.11 o 
  10  -2   6        1.28       14.37     17.27 o 
 -15  -1   6      101.70      103.74     13.10 o 
 -14  -1   6       70.41       70.15     12.31 o 
 -13  -1   6      201.72      188.85     13.28 o 
 -12  -1   6      574.77      561.61     25.68 o 
 -11  -1   6     1025.86      996.98     44.34 o 
 -10  -1   6      535.47      491.22     25.01 o 
  -9  -1   6      580.43      572.45     29.27 o 
  -8  -1   6     1778.65     1699.45     72.80 o 
  -7  -1   6      823.10      786.20     35.79 o 
  -6  -1   6       96.98      116.04      8.82 o 
  -5  -1   6      342.98      302.48     15.80 o 
  -4  -1   6     6083.04     6181.98    252.22 o 
  -3  -1   6     1929.90     1938.02     67.71 o 
  -2  -1   6     3890.93     3762.44    135.92 o 
  -1  -1   6      879.84      852.30     30.45 o 
   0  -1   6      582.01      573.39     28.24 o 
   1  -1   6     3361.01     3476.10    173.34 o 
   2  -1   6      537.55      546.33     28.48 o 
   3  -1   6     1148.44     1142.12     65.15 o 
   4  -1   6     1287.65     1250.73     67.29 o 
   5  -1   6     2048.62     1960.69    100.80 o 
   6  -1   6       18.68       33.06     15.55 o 
   7  -1   6       42.12       44.17     16.48 o 
   8  -1   6       32.40       26.97     16.48 o 
   9  -1   6      188.28      139.62     21.03 o 
  10  -1   6       74.99       72.26     19.42 o 
  11  -1   6       78.38       87.54     19.82 o 
 -16   0   6       11.73       32.74     16.19 o 
 -15   0   6      694.50      677.98     34.84 o 
 -14   0   6       16.21        6.99     13.71 o 
 -13   0   6      916.36      872.25     42.50 o 
 -12   0   6      635.96      553.70     28.67 o 
 -11   0   6        2.23        0.00      9.20 o 
 -10   0   6     1108.22     1018.28     45.52 o 
  -9   0   6      810.26      748.93     34.73 o 
  -8   0   6      334.20      331.09     18.57 o 
  -7   0   6      142.90      153.70     11.42 o 
  -6   0   6     8150.43     7903.46    324.71 o 
  -5   0   6       24.58       29.85      6.25 o 
  -4   0   6    16925.38    17348.36    710.29 o 
  -3   0   6      284.80      296.05     14.97 o 
  -2   0   6       29.00       28.79     15.53 o 
  -1   0   6      222.11      239.20     16.25 o 
   0   0   6     4121.22     4055.65    167.68 o 
   1   0   6     1286.28     1234.15     64.24 o 
   2   0   6      137.75      159.74     16.88 o 
   3   0   6     1045.78     1022.98     88.92 o 
   4   0   6     1266.72     1253.11     69.43 o 
   5   0   6      226.27      173.61     20.09 o 
   6   0   6       51.75       62.65     16.48 o 
   7   0   6      517.43      507.63     46.54 o 
   8   0   6        0.23        7.21     16.23 o 
   9   0   6      125.96      107.45     20.88 o 
  10   0   6       11.09        0.00     17.69 o 
  11   0   6       88.46       69.87     19.83 o 
 -16   1   6       10.78       30.07     15.78 o 
 -15   1   6       53.14       54.24     17.45 o 
 -14   1   6       86.45       79.84     15.61 o 
 -13   1   6      185.01      185.76     18.92 o 
 -12   1   6      611.20      592.79     65.93 o 
 -11   1   6     1053.24      985.04     55.04 o 
 -10   1   6      512.54      485.59     25.47 o 
  -9   1   6      688.15      673.25     29.93 o 
  -8   1   6     1816.19     1757.67     73.45 o 
  -7   1   6      862.07      841.10     36.66 o 
  -6   1   6      125.50      132.89     10.08 o 
  -5   1   6      349.60      330.60     16.93 o 
  -4   1   6     6168.18     6078.18    309.40 o 
  -3   1   6     1792.31     1736.49     98.06 o 
  -2   1   6     4127.51     3867.50    191.90 o 
  -1   1   6      769.50      707.58     42.49 o 
   0   1   6      732.62      711.06     29.89 o 
   1   1   6     3518.18     3423.22    143.90 o 
   2   1   6      671.92      680.26     39.33 o 
   3   1   6     1259.79     1252.08     73.41 o 
   4   1   6     1239.66     1190.96     67.82 o 
   5   1   6     1805.45     1817.61    101.17 o 
   6   1   6       21.71       25.48     16.51 o 
   7   1   6       38.12       38.90     17.30 o 
   8   1   6       30.84       34.49     18.37 o 
   9   1   6      230.20      189.97     23.41 o 
  10   1   6       78.48       73.57     19.57 o 
  11   1   6       57.28       58.08     20.34 o 
 -16   2   6       42.78       59.41     17.27 o 
 -15   2   6       12.04        2.21     15.54 o 
 -14   2   6      880.18      866.45     50.53 o 
 -13   2   6      228.38      192.10     20.43 o 
 -12   2   6      155.24      167.86     18.30 o 
 -11   2   6     1297.86     1136.21     63.66 o 
 -10   2   6      653.15      609.21     40.15 o 
  -9   2   6      516.16      494.57     32.30 o 
  -8   2   6      617.60      598.39     49.58 o 
  -7   2   6     2069.54     2062.77    108.30 o 
  -6   2   6      237.05      263.94     23.55 o 
  -5   2   6     6720.19     6470.43    326.25 o 
  -4   2   6       38.41       23.27      8.78 o 
  -3   2   6     1549.56     1514.97     81.41 o 
  -2   2   6      844.43      804.53     41.00 o 
  -1   2   6     3283.01     3173.97    131.09 o 
   0   2   6      733.31      626.59     29.86 o 
   1   2   6     1929.06     1961.77     94.42 o 
   2   2   6      841.92      750.99     38.67 o 
   3   2   6      599.12      584.64     37.91 o 
   4   2   6      661.76      598.25     52.08 o 
   5   2   6      217.61      201.11     22.10 o 
   6   2   6      495.26      509.36     47.64 o 
   7   2   6      114.45      103.01     20.77 o 
   8   2   6      494.01      505.80     38.94 o 
   9   2   6       53.20       36.13     19.03 o 
  10   2   6        1.18        0.00     32.41 o 
 -15   3   6        6.06        3.96     15.69 o 
 -14   3   6        6.10        5.53     15.71 o 
 -13   3   6      309.66      289.08     23.98 o 
 -12   3   6      556.06      519.37     36.33 o 
 -11   3   6      232.17      209.64     20.59 o 
 -10   3   6      990.17      925.59     57.89 o 
  -9   3   6     1602.13     1431.98     75.80 o 
  -8   3   6      113.81      109.49     14.38 o 
  -7   3   6     1535.50     1477.15     73.45 o 
  -6   3   6      460.80      464.68     28.74 o 
  -5   3   6     1936.46     1729.24     92.64 o 
  -4   3   6      948.16      874.06     47.00 o 
  -3   3   6     7952.33     7325.67    388.41 o 
  -2   3   6      898.25      885.83     41.40 o 
  -1   3   6      666.09      656.88     32.21 o 
   0   3   6     1817.05     1757.19     74.58 o 
   2   3   6      387.25      335.14     20.32 o 
   3   3   6      654.07      554.45     40.43 o 
   4   3   6     1661.83     1671.49     90.15 o 
   5   3   6        1.66       10.92     17.10 o 
   6   3   6     1216.70     1149.05     65.59 o 
   7   3   6       40.45       47.57     19.36 o 
   8   3   6      128.90      153.46     22.86 o 
   9   3   6       27.40       19.80     19.43 o 
  10   3   6      256.80      226.70     36.29 o 
 -15   4   6      125.87      113.03     19.97 o 
 -14   4   6      107.98       81.57     18.61 o 
 -13   4   6      225.16      218.29     22.32 o 
 -12   4   6      388.57      333.55     26.50 o 
 -11   4   6      189.78      136.78     18.50 o 
 -10   4   6      920.06      818.28     48.95 o 
  -9   4   6      470.75      445.90     31.13 o 
  -8   4   6      231.28      203.92     19.94 o 
  -7   4   6      376.77      358.37     25.25 o 
  -6   4   6     2741.54     2427.31    124.17 o 
  -5   4   6     2152.86     1970.58    108.50 o 
  -4   4   6      443.67      406.66     26.56 o 
  -3   4   6      439.37      402.01     21.91 o 
  -2   4   6      549.89      483.04     52.91 o 
  -1   4   6      576.41      546.80     33.56 o 
   0   4   6     2068.90     2029.30     90.58 o 
   1   4   6      670.82      595.60     29.90 o 
   2   4   6      266.01      233.52     21.87 o 
   3   4   6     1033.86      941.96     46.78 o 
   4   4   6      315.16      305.05     30.47 o 
   5   4   6      224.35      197.52     23.56 o 
   6   4   6       38.90       49.21     19.57 o 
   7   4   6      581.29      642.15     41.87 o 
   8   4   6      350.88      337.57     28.55 o 
   9   4   6      142.66      157.45     23.41 o 
  10   4   6       41.70       41.39     20.50 o 
 -14   5   6       70.42       64.26     18.50 o 
 -13   5   6      141.82      142.25     20.09 o 
 -12   5   6      188.87      189.35     20.88 o 
 -11   5   6      544.35      474.84     34.67 o 
 -10   5   6      175.34      169.74     18.90 o 
  -9   5   6      174.99      160.92     23.55 o 
  -8   5   6     2236.39     1989.63    101.66 o 
  -7   5   6      265.30      235.19     20.34 o 
  -6   5   6       56.55       47.81     13.17 o 
  -5   5   6       49.57       47.51     13.30 o 
  -4   5   6     2445.23     2197.74    115.36 o 
  -3   5   6      396.16      366.32     33.79 o 
  -2   5   6     1542.56     1499.64     61.60 o 
  -1   5   6      757.19      674.63     31.83 o 
   0   5   6      224.63      218.24     16.71 o 
   1   5   6      442.93      438.97     24.79 o 
   2   5   6      942.69      830.57     40.48 o 
   3   5   6       47.79       43.65     12.82 o 
   4   5   6      454.70      431.58     37.12 o 
   5   5   6     1234.57     1254.17     68.73 o 
   6   5   6       36.97       37.46     19.42 o 
   7   5   6       19.23       14.62     19.83 o 
   8   5   6       47.58       58.49     20.90 o 
   9   5   6      355.05      373.53     31.16 o 
 -14   6   6       42.20       36.78     20.22 o 
 -13   6   6      105.78       96.22     19.43 o 
 -12   6   6       59.80       77.11     18.21 o 
 -11   6   6      137.22      110.06     18.90 o 
 -10   6   6      256.07      225.54     21.13 o 
  -9   6   6      118.48      111.68     17.81 o 
  -8   6   6       61.87       42.76     17.45 o 
  -7   6   6     1192.30     1085.83     62.68 o 
  -6   6   6     1072.19      998.53     57.57 o 
  -5   6   6      976.96      917.35     52.24 o 
  -4   6   6      570.96      588.12     38.01 o 
  -3   6   6       16.01       13.85     12.75 o 
  -2   6   6      791.38      766.83     31.80 o 
  -1   6   6      176.60      199.09     13.11 o 
   0   6   6      783.92      761.75     37.27 o 
   1   6   6      408.01      408.36     23.11 o 
   2   6   6      704.00      689.00     37.43 o 
   3   6   6      470.05      449.10     27.05 o 
   4   6   6      435.32      399.57     44.32 o 
   5   6   6        4.35        0.00     17.81 o 
   6   6   6       97.63       96.12     23.27 o 
   7   6   6      429.86      446.65     47.09 o 
   8   6   6      256.42      291.17     28.00 o 
   9   6   6      115.11      101.70     23.01 o 
 -13   7   6       53.72       28.40     18.44 o 
 -12   7   6      185.25      176.48     21.96 o 
 -11   7   6       28.76       19.13     16.76 o 
 -10   7   6      266.10      250.28     24.20 o 
  -9   7   6      551.65      512.75     35.02 o 
  -8   7   6      109.84      113.09     20.78 o 
  -7   7   6      661.80      611.52     40.48 o 
  -6   7   6      149.58      150.16     18.24 o 
  -5   7   6      269.00      257.95     22.76 o 
  -4   7   6       99.02       87.53     15.89 o 
  -3   7   6     1460.44     1377.73    103.32 o 
  -2   7   6      279.45      276.26     23.16 o 
  -1   7   6      139.11      134.38     11.02 o 
   0   7   6      688.66      683.22     31.66 o 
   1   7   6      846.18      805.59     39.43 o 
   2   7   6      181.27      191.09     21.93 o 
   3   7   6      378.36      381.28     22.40 o 
   4   7   6      240.75      288.24     27.17 o 
   5   7   6       45.26       52.47     19.09 o 
   6   7   6      147.25      177.26     32.96 o 
   7   7   6       53.18       63.41     21.28 o 
   8   7   6       64.56       93.35     21.84 o 
 -12   8   6        1.90        0.00     17.32 o 
 -11   8   6       74.02       68.83     19.94 o 
 -10   8   6       86.96       93.90     18.49 o 
  -9   8   6       27.46       17.82     15.99 o 
  -8   8   6       80.18       38.66     16.70 o 
  -7   8   6      161.74      147.30     19.14 o 
  -6   8   6      301.62      264.62     24.20 o 
  -5   8   6      368.45      424.24     31.05 o 
  -4   8   6       57.74       63.92     16.44 o 
  -3   8   6      111.59      105.66     19.11 o 
  -2   8   6       38.77       33.42     14.89 o 
  -1   8   6     1251.38     1261.61     73.41 o 
   0   8   6      114.60      135.84     18.02 o 
   1   8   6      167.01      161.15     14.79 o 
   2   8   6      326.76      354.73     21.73 o 
   3   8   6      152.38      161.76     16.85 o 
   4   8   6      100.17      127.75     19.93 o 
   5   8   6      127.08      139.14     31.02 o 
   6   8   6      262.25      298.35     28.57 o 
   7   8   6       34.18       12.71     19.76 o 
 -10   9   6       34.91       43.60     17.62 o 
  -9   9   6      137.31      140.89     31.30 o 
  -8   9   6      175.52      158.05     20.87 o 
  -7   9   6      119.95      158.49     20.39 o 
  -6   9   6       10.66        9.04     16.18 o 
  -5   9   6       14.33        0.00     17.45 o 
  -4   9   6      430.59      478.59     51.80 o 
  -3   9   6      176.17      220.77     22.32 o 
  -2   9   6      399.11      395.62     34.35 o 
  -1   9   6      111.61      111.43     18.95 o 
   0   9   6      107.91      131.78     19.16 o 
   1   9   6      252.94      257.33     37.95 o 
   2   9   6      187.81      190.58     27.70 o 
   3   9   6      175.13      243.21     22.11 o 
   4   9   6      126.51      157.49     20.54 o 
   5   9   6       74.99       80.16     28.53 o 
  -8  10   6       32.66       35.19     18.02 o 
  -7  10   6        1.56        0.00     17.19 o 
  -6  10   6      178.83      201.63     23.65 o 
  -5  10   6        6.23        7.92     23.82 o 
  -4  10   6       68.16       67.22     18.20 o 
  -3  10   6        8.63       27.66     17.25 o 
  -2  10   6      251.16      274.86     50.69 o 
  -1  10   6        4.05        0.00     21.61 o 
   0  10   6      292.42      329.21     42.38 o 
   1  10   6      182.37      115.79     34.90 o 
   2  10   6       12.23        0.00     28.25 o 
  -5  11   6       17.48       22.32     26.32 o 
  -4  11   6       90.09      130.54     21.51 o 
  -3  11   6       95.38       98.06     36.56 o 
  -2  11   6       51.95       66.51     19.36 o 
  -1  11   6       65.06      100.83     36.01 o 
   0  11   6       36.08       50.97     32.69 o 
  -8 -10   7       12.10       10.60     20.22 o 
  -7 -10   7      214.92      231.98     26.87 o 
  -6 -10   7       15.23        0.00     19.06 o 
  -5 -10   7        7.10        9.67     19.36 o 
  -4 -10   7        6.80       15.66     25.76 o 
  -3 -10   7      158.23      192.51     25.42 o 
  -2 -10   7        6.64       13.39     18.65 o 
  -1 -10   7      198.17      202.86     23.96 o 
   0 -10   7      128.81      166.67     21.70 o 
   1 -10   7        3.36        0.00     16.36 o 
   2 -10   7       80.69       90.30     31.02 o 
 -10  -9   7      121.07      124.43     38.23 o 
  -9  -9   7      146.04      136.25     22.50 o 
  -8  -9   7       23.77       44.74     20.22 o 
  -7  -9   7       16.66       14.07     23.82 o 
  -6  -9   7      247.83      286.27     27.95 o 
  -5  -9   7       60.70       58.56     19.77 o 
  -4  -9   7      246.94      284.09     41.55 o 
  -3  -9   7       62.67       70.22     19.77 o 
  -2  -9   7       20.18       15.67     17.52 o 
  -1  -9   7      240.42      288.65     25.82 o 
   0  -9   7      192.46      172.67     22.23 o 
   1  -9   7      114.95      148.80     19.43 o 
   2  -9   7      189.95      207.16     21.92 o 
   3  -9   7       83.00       96.55     18.21 o 
   4  -9   7       55.41       53.84     16.62 o 
 -12  -8   7      108.19      106.81     20.23 o 
 -11  -8   7      143.73      114.71     20.35 o 
 -10  -8   7        8.00       13.31     17.22 o 
  -9  -8   7      124.09       97.02     22.16 o 
  -8  -8   7      636.65      705.35     43.29 o 
  -7  -8   7        5.81        0.00     17.29 o 
  -6  -8   7      243.18      261.01     25.24 o 
  -5  -8   7       13.98       40.91     17.92 o 
  -4  -8   7      135.28      138.43     21.51 o 
  -3  -8   7      172.17      206.68     23.01 o 
  -2  -8   7      851.72      945.61     53.46 o 
  -1  -8   7       93.01      100.21     18.61 o 
   0  -8   7      285.76      261.39     22.88 o 
   1  -8   7      342.74      378.83     23.32 o 
   2  -8   7       45.48       45.48     15.44 o 
   3  -8   7       34.77       31.40     15.54 o 
   4  -8   7       99.93       97.70     17.43 o 
   5  -8   7      364.71      351.80     41.55 o 
   6  -8   7      107.09      101.38     26.59 o 
 -13  -7   7      149.48      139.45     20.47 o 
 -12  -7   7       75.43       77.67     18.21 o 
 -11  -7   7      119.51       95.55     19.69 o 
 -10  -7   7      471.29      461.01     54.85 o 
  -9  -7   7       76.40       79.11     34.07 o 
  -8  -7   7      155.10      180.29     21.15 o 
  -7  -7   7      141.73      122.40     20.47 o 
  -6  -7   7      420.71      414.82     32.27 o 
  -5  -7   7      355.04      370.17     28.35 o 
  -4  -7   7      683.36      644.49     53.18 o 
  -3  -7   7      423.50      459.34     33.58 o 
  -2  -7   7      115.38      116.84     28.25 o 
  -1  -7   7      169.95      187.63     15.38 o 
   0  -7   7      645.68      666.50     32.19 o 
   1  -7   7      685.68      709.37     35.24 o 
   2  -7   7       40.42       36.39     11.45 o 
   3  -7   7      437.58      441.88     37.40 o 
   4  -7   7      115.96      111.86     17.62 o 
   5  -7   7       59.31       63.87     17.22 o 
   6  -7   7        6.68        0.00     15.96 o 
   7  -7   7      166.85      138.33     21.42 o 
 -14  -6   7       21.82       25.78     15.89 o 
 -13  -6   7      179.30      151.13     27.42 o 
 -12  -6   7      114.64      119.13     18.90 o 
 -11  -6   7      199.98      176.67     21.03 o 
 -10  -6   7      293.63      238.99     24.84 o 
  -9  -6   7      379.71      334.70     27.70 o 
  -8  -6   7       61.77       50.98     16.70 o 
  -7  -6   7     1268.93     1248.59     95.57 o 
  -6  -6   7       24.50       24.69     15.96 o 
  -5  -6   7        4.45        2.47     14.96 o 
  -4  -6   7      683.98      717.29     43.94 o 
  -3  -6   7     1141.17     1169.72     62.37 o 
  -2  -6   7     1232.38     1232.92     51.30 o 
  -1  -6   7      732.70      754.29     37.38 o 
   0  -6   7      419.65      435.74     24.02 o 
   1  -6   7       37.57       42.17     10.66 o 
   2  -6   7      507.90      496.66     27.50 o 
   3  -6   7      543.31      500.60     32.90 o 
   4  -6   7       86.80       77.73     15.67 o 
   5  -6   7      385.96      355.25     38.23 o 
   6  -6   7      396.32      307.00     50.41 o 
   7  -6   7      322.74      278.96     27.37 o 
   8  -6   7       20.05        0.00     16.50 o 
 -14  -5   7      189.77      165.22     29.92 o 
 -13  -5   7       59.02       80.04     28.81 o 
 -12  -5   7      286.98      272.52     25.16 o 
 -11  -5   7      344.87      315.77     26.33 o 
 -10  -5   7       57.52       55.16     16.70 o 
  -9  -5   7     1050.76      987.52     54.78 o 
  -8  -5   7      385.30      344.79     28.40 o 
  -7  -5   7       77.26       90.68     17.04 o 
  -6  -5   7      483.83      460.46     32.96 o 
  -5  -5   7     3573.79     3237.10    222.43 o 
  -4  -5   7     1284.84     1292.69     70.48 o 
  -3  -5   7      631.43      636.02     65.65 o 
  -2  -5   7     1531.09     1474.37     66.05 o 
  -1  -5   7     1682.29     1639.17     74.61 o 
   0  -5   7      237.48      247.89     18.99 o 
   1  -5   7      448.73      427.08     23.44 o 
   2  -5   7      647.59      618.25     31.40 o 
   3  -5   7       60.45       57.56     13.90 o 
   4  -5   7      899.80      852.70     42.33 o 
   5  -5   7      159.91      138.97     34.90 o 
   6  -5   7        1.29       10.80     16.91 o 
   7  -5   7       14.52        0.68     16.88 o 
   8  -5   7      408.95      388.33     31.23 o 
 -15  -4   7      132.21      106.72     23.82 o 
 -14  -4   7      161.81      153.16     19.80 o 
 -13  -4   7       48.88       32.49     16.36 o 
 -12  -4   7      229.60      221.29     22.10 o 
 -11  -4   7      151.40      135.79     19.57 o 
 -10  -4   7      484.77      428.88     52.08 o 
  -9  -4   7      173.90      161.20     41.00 o 
  -8  -4   7     1563.02     1448.31     76.94 o 
  -7  -4   7      781.07      743.70     46.49 o 
  -6  -4   7     1244.31     1154.17     63.64 o 
  -5  -4   7       66.36       48.88     14.34 o 
  -4  -4   7      589.78      555.93     41.00 o 
  -3  -4   7     3460.94     3284.59    130.27 o 
  -2  -4   7      981.06      905.03     41.22 o 
  -1  -4   7     2117.01     1924.66     79.10 o 
   0  -4   7      495.62      466.03     23.73 o 
   1  -4   7     1387.47     1344.89     56.49 o 
   2  -4   7      444.68      412.62     21.70 o 
   3  -4   7      108.87      113.77     16.90 o 
   4  -4   7     1022.67      962.34     43.41 o 
   5  -4   7      127.40      112.14     18.76 o 
   6  -4   7     1194.42     1106.34     67.04 o 
   7  -4   7      174.93      139.88     20.77 o 
   8  -4   7      138.21      136.75     20.63 o 
   9  -4   7       36.70       50.65     18.61 o 
 -15  -3   7       59.50       44.16     16.64 o 
 -14  -3   7       66.85       79.99     17.44 o 
 -13  -3   7      616.82      578.01     72.85 o 
 -12  -3   7       78.36       83.82     17.70 o 
 -11  -3   7      182.00      172.44     65.65 o 
 -10  -3   7     1418.70     1295.76    104.43 o 
  -9  -3   7      969.64      881.15     65.88 o 
  -8  -3   7      925.50      844.65     49.81 o 
  -7  -3   7      185.43      192.99     14.17 o 
  -6  -3   7     1645.25     1538.02     65.93 o 
  -5  -3   7      153.78      179.02     13.38 o 
  -4  -3   7     4627.93     4226.32    312.74 o 
  -3  -3   7     1254.64     1172.92     54.35 o 
  -2  -3   7     1037.00      969.10     41.74 o 
  -1  -3   7      665.42      578.54     27.12 o 
   0  -3   7     3599.47     3310.25    142.22 o 
   1  -3   7      538.03      502.68     25.70 o 
   2  -3   7     1135.28     1080.51     57.77 o 
   3  -3   7     1355.55     1345.82    120.77 o 
   4  -3   7      153.08      142.16     18.89 o 
   5  -3   7      758.01      650.49     43.29 o 
   6  -3   7      101.89       82.77     18.49 o 
   7  -3   7      137.37      120.35     19.70 o 
   8  -3   7       94.96       87.73     18.73 o 
   9  -3   7      539.49      510.09     47.92 o 
 -16  -2   7      136.65      145.03     18.85 o 
 -15  -2   7      342.83      275.19     29.92 o 
 -14  -2   7       40.95       41.36     34.90 o 
 -13  -2   7       39.40       25.19     16.07 o 
 -12  -2   7      514.70      482.99     38.24 o 
 -11  -2   7      611.16      561.13     30.51 o 
 -10  -2   7      119.72      151.98     10.85 o 
  -9  -2   7     1079.34     1024.11     40.99 o 
  -8  -2   7     2295.18     2224.63     82.36 o 
  -7  -2   7     2066.25     1887.80     68.70 o 
  -6  -2   7      621.69      588.64     28.33 o 
  -5  -2   7       75.76       91.88      9.06 o 
  -4  -2   7     1785.48     1607.02     58.84 o 
  -3  -2   7      471.53      443.46     19.22 o 
  -2  -2   7     5502.88     4841.57    198.62 o 
  -1  -2   7      729.61      632.48     29.27 o 
   0  -2   7      987.98      934.21     40.70 o 
   1  -2   7     2677.56     2660.39    105.76 o 
   2  -2   7     1523.02     1462.58     99.17 o 
   3  -2   7       21.97       19.07      9.08 o 
   4  -2   7      386.75      396.98     38.23 o 
   5  -2   7     3324.07     2948.65    154.25 o 
   6  -2   7       25.39       41.46     16.76 o 
   7  -2   7      672.09      548.31     38.91 o 
   8  -2   7       33.83       36.23     17.81 o 
   9  -2   7      114.18       84.42     19.70 o 
  10  -2   7      154.06      130.56     20.59 o 
 -16  -1   7       60.46       56.35     16.48 o 
 -15  -1   7       58.04       45.62     16.64 o 
 -14  -1   7      439.46      385.13     24.03 o 
 -13  -1   7      452.36      424.23     22.75 o 
 -12  -1   7      478.55      447.63     21.63 o 
 -11  -1   7      528.44      538.03     26.83 o 
 -10  -1   7     1126.53     1028.14     44.86 o 
  -9  -1   7     1825.18     1691.53     72.58 o 
  -8  -1   7      612.61      586.47     27.29 o 
  -7  -1   7      221.65      216.42     13.17 o 
  -6  -1   7     1917.86     1716.48     73.12 o 
  -5  -1   7     5223.24     4906.10    200.30 o 
  -4  -1   7      914.67      794.50     31.66 o 
  -3  -1   7     1541.19     1400.73     52.12 o 
  -2  -1   7     1210.65     1107.95     38.28 o 
  -1  -1   7     1704.75     1486.23     54.91 o 
   0  -1   7      824.38      769.45     34.84 o 
   1  -1   7     2945.30     2857.67    146.32 o 
   2  -1   7     1708.84     1710.33     73.16 o 
   3  -1   7     2005.04     1909.91    102.74 o 
   4  -1   7     1800.19     1655.00     90.76 o 
   5  -1   7      382.50      330.18     31.86 o 
   6  -1   7      185.98      178.06     33.52 o 
   7  -1   7       72.86       70.04     17.84 o 
   8  -1   7      358.75      302.46     28.53 o 
   9  -1   7      147.26      128.20     21.03 o 
  10  -1   7      177.05      145.50     22.63 o 
 -16   0   7      393.33      341.89     26.82 o 
 -15   0   7       23.08       30.38     12.60 o 
 -14   0   7      303.56      310.15     19.25 o 
 -13   0   7      663.51      638.35     31.97 o 
 -12   0   7      119.65      105.41     12.06 o 
 -11   0   7      296.83      294.23     17.84 o 
 -10   0   7     1078.77     1023.63     45.50 o 
  -9   0   7     1447.52     1380.33     59.58 o 
  -8   0   7       51.48       51.50      8.54 o 
  -7   0   7     1956.77     1805.78     76.22 o 
  -6   0   7       27.40       27.54      7.61 o 
  -5   0   7      102.55      109.50      9.14 o 
  -4   0   7      131.73      123.45      8.75 o 
  -3   0   7     5839.37     5200.75    213.95 o 
  -2   0   7       93.31       96.82      7.98 o 
  -1   0   7     1600.74     1416.93     60.34 o 
   0   0   7     2673.61     2484.52    103.72 o 
   1   0   7      410.60      401.10     24.55 o 
   2   0   7     1972.28     2012.11    105.48 o 
   3   0   7     2265.54     2225.46    116.25 o 
   4   0   7     1358.39     1200.83     95.29 o 
   5   0   7       14.58       27.67     15.83 o 
   6   0   7     3486.44     3077.52    160.32 o 
   7   0   7        0.78        0.00     16.36 o 
   8   0   7       30.30       32.37     17.70 o 
   9   0   7       63.07       42.94     19.14 o 
  10   0   7      216.50      240.27     25.54 o 
 -16   1   7       63.62       50.34     18.56 o 
 -15   1   7       38.01       46.89     15.29 o 
 -14   1   7      453.96      421.43     29.76 o 
 -13   1   7      429.03      413.58     29.57 o 
 -12   1   7      509.62      435.08     30.73 o 
 -11   1   7      540.87      511.92     33.48 o 
 -10   1   7     1071.56      979.69     45.30 o 
  -9   1   7     1774.70     1754.33     81.56 o 
  -8   1   7      586.59      572.44     34.51 o 
  -7   1   7      206.42      217.25     20.48 o 
  -6   1   7     1888.29     1777.20     73.77 o 
  -5   1   7     5183.00     4787.42    245.37 o 
  -4   1   7      943.84      852.89     43.25 o 
  -3   1   7     1574.02     1442.87     72.81 o 
  -2   1   7      896.21      854.55     53.05 o 
  -1   1   7     1726.69     1512.79     77.54 o 
   0   1   7      867.42      810.49     36.48 o 
   1   1   7     3018.36     2913.76    105.15 o 
   2   1   7     1772.37     1714.56     91.19 o 
   3   1   7     2049.75     2018.93    217.17 o 
   4   1   7     1877.79     1768.27    186.70 o 
   5   1   7      377.23      338.70     27.45 o 
   6   1   7      138.45      128.29     32.69 o 
   7   1   7       98.63       93.84     18.77 o 
   8   1   7      413.10      346.07     28.24 o 
   9   1   7      156.01      165.82     22.63 o 
  10   1   7      183.40      191.58     23.69 o 
 -16   2   7      150.31      117.69     18.85 o 
 -15   2   7      374.32      405.78     28.59 o 
 -14   2   7       43.37       22.36     15.03 o 
 -13   2   7       24.54        3.11     25.76 o 
 -12   2   7      548.85      529.99     63.71 o 
 -11   2   7      672.69      671.12     37.99 o 
 -10   2   7       86.07       70.44     20.22 o 
  -9   2   7     1125.92     1144.36     58.76 o 
  -8   2   7     2350.82     2337.51    154.57 o 
  -7   2   7     1968.84     1833.66     97.14 o 
  -6   2   7      589.36      546.19     33.68 o 
  -5   2   7       83.03      104.10     20.78 o 
  -4   2   7     1727.85     1575.88     81.62 o 
  -3   2   7      524.30      461.35     47.37 o 
  -2   2   7     5570.26     4820.83    243.59 o 
  -1   2   7      716.21      635.96     30.05 o 
   0   2   7     1012.54      932.23     42.25 o 
   1   2   7     2560.07     2419.20    107.85 o 
   2   2   7     1329.11     1270.50     58.77 o 
   3   2   7       35.89       52.37     15.58 o 
   4   2   7      324.27      300.64     27.12 o 
   5   2   7     3309.22     3002.52    155.19 o 
   6   2   7       55.47       42.34     17.52 o 
   7   2   7      648.20      614.46     42.45 o 
   8   2   7       40.99       50.61     18.85 o 
   9   2   7      116.63      104.18     36.29 o 
  10   2   7      140.97      105.29     21.30 o 
 -15   3   7       63.76       78.22     17.44 o 
 -14   3   7       46.93       41.08     15.96 o 
 -13   3   7      642.66      642.65     54.02 o 
 -12   3   7       76.05      105.23     27.98 o 
 -11   3   7      154.38      131.87     17.30 o 
 -10   3   7     1337.33     1328.31     71.10 o 
  -9   3   7     1018.82      953.93     90.30 o 
  -8   3   7      834.54      808.27     47.00 o 
  -7   3   7      236.22      270.90     21.88 o 
  -6   3   7     1759.84     1495.57     80.30 o 
  -5   3   7      163.59      199.26     16.56 o 
  -4   3   7     4567.43     4141.67    211.89 o 
  -3   3   7     1512.30     1346.87     54.06 o 
  -2   3   7      998.58      900.78     41.46 o 
  -1   3   7      582.81      545.06     28.08 o 
   0   3   7     3808.07     3587.14    144.41 o 
   1   3   7      579.47      574.98     28.57 o 
   2   3   7     1125.82     1055.86     49.31 o 
   3   3   7     1530.34     1423.77     76.54 o 
   4   3   7      131.93      102.96     18.96 o 
   5   3   7      781.10      700.67     45.08 o 
   6   3   7       89.85       95.81     28.81 o 
   7   3   7      155.90      158.83     22.88 o 
   8   3   7      115.94      101.79     29.64 o 
   9   3   7      580.61      554.10     39.69 o 
 -15   4   7      151.27      154.63     20.22 o 
 -14   4   7      185.02      167.37     20.63 o 
 -13   4   7       43.18       25.63     15.67 o 
 -12   4   7      214.81      207.96     21.53 o 
 -11   4   7      184.30      167.15     18.90 o 
 -10   4   7      451.11      454.11     31.49 o 
  -9   4   7      220.52      214.39     19.30 o 
  -8   4   7     1474.69     1352.97     75.21 o 
  -7   4   7      812.28      775.60     44.26 o 
  -6   4   7     1242.24     1126.32     61.90 o 
  -5   4   7       72.91       77.65     12.65 o 
  -4   4   7      538.01      516.74     27.25 o 
  -3   4   7     3308.55     2996.37    130.11 o 
  -2   4   7      969.07      906.65     42.77 o 
  -1   4   7     1914.84     1801.76     81.38 o 
   0   4   7      462.00      440.47     24.54 o 
   1   4   7     1314.10     1250.03     58.08 o 
   2   4   7      408.09      396.38     24.36 o 
   3   4   7       90.00       71.24     13.08 o 
   4   4   7      902.74      843.28     56.71 o 
   5   4   7       92.84      113.95     20.91 o 
   6   4   7     1224.84     1269.14     69.73 o 
   7   4   7      187.71      190.74     23.96 o 
   8   4   7      130.36      114.53     21.96 o 
   9   4   7       33.85       57.63     20.90 o 
 -14   5   7      195.44      180.23     21.55 o 
 -13   5   7       46.48       45.13     17.62 o 
 -12   5   7      287.05      272.46     36.84 o 
 -11   5   7      323.43      304.67     25.71 o 
 -10   5   7       75.40       72.77     16.19 o 
  -9   5   7      937.95      856.47     52.68 o 
  -8   5   7      480.65      402.93     45.43 o 
  -7   5   7      106.86      106.82     15.44 o 
  -6   5   7      499.81      491.05     32.23 o 
  -5   5   7     3579.92     3261.93    166.67 o 
  -4   5   7     1329.67     1265.07     69.53 o 
  -3   5   7      583.76      535.55     29.50 o 
  -2   5   7     1709.61     1601.24     96.95 o 
  -1   5   7     1836.85     1856.72     85.21 o 
   0   5   7      194.00      221.27     16.23 o 
   1   5   7      431.76      443.49     26.97 o 
   2   5   7      749.41      719.00     34.67 o 
   3   5   7       57.57       48.25     13.00 o 
   4   5   7     1000.18      959.77     55.29 o 
   5   5   7      128.95      112.90     21.39 o 
   6   5   7        6.56       18.00     21.88 o 
   7   5   7       17.29       13.57     19.66 o 
   8   5   7      409.55      415.86     33.44 o 
 -14   6   7       30.32       43.23     18.24 o 
 -13   6   7      184.66      201.17     22.22 o 
 -12   6   7       98.59       82.77     18.49 o 
 -11   6   7      172.76      168.17     20.50 o 
 -10   6   7      373.22      317.40     25.24 o 
  -9   6   7      324.90      302.20     25.63 o 
  -8   6   7      143.94      118.17     19.11 o 
  -7   6   7     1237.05     1165.83     66.78 o 
  -6   6   7       41.75       62.09     15.07 o 
  -5   6   7        4.70        0.00     13.00 o 
  -4   6   7      683.15      651.47     42.51 o 
  -3   6   7     1080.46     1032.00     61.26 o 
  -2   6   7     1078.50     1023.42     61.50 o 
  -1   6   7      832.53      795.94     44.36 o 
   0   6   7      401.99      397.92     23.83 o 
   1   6   7       69.67       66.94     11.59 o 
   2   6   7      517.17      529.41     28.28 o 
   3   6   7      427.37      469.07     28.29 o 
   4   6   7      104.04      128.42     20.47 o 
   5   6   7      340.57      349.59     54.02 o 
   6   6   7      334.82      352.43     30.19 o 
   7   6   7      327.34      408.85     44.32 o 
   8   6   7       21.03        9.19     32.96 o 
 -13   7   7      154.68      171.83     21.82 o 
 -12   7   7       78.22       86.31     19.30 o 
 -11   7   7      137.00      140.72     19.43 o 
 -10   7   7      429.11      371.27     31.72 o 
  -9   7   7      101.55       84.25     17.52 o 
  -8   7   7      146.60      118.26     18.49 o 
  -7   7   7      175.17      174.93     32.41 o 
  -6   7   7      407.88      390.83     30.49 o 
  -5   7   7      336.03      300.62     25.93 o 
  -4   7   7      734.69      743.38     43.91 o 
  -3   7   7      426.19      433.19     32.34 o 
  -2   7   7      145.19      144.93     18.12 o 
  -1   7   7      157.58      141.27     22.71 o 
   0   7   7      557.39      581.50     31.10 o 
   1   7   7      752.72      720.45     35.66 o 
   2   7   7       73.35       63.24     14.48 o 
   3   7   7      504.12      510.37     28.35 o 
   4   7   7      111.02      126.81     20.74 o 
   5   7   7       80.04       80.28     20.50 o 
   6   7   7        8.48        0.00     19.57 o 
   7   7   7      150.01      200.88     24.99 o 
 -12   8   7      101.57       78.35     19.54 o 
 -11   8   7      130.99       96.71     26.32 o 
 -10   8   7        8.84        8.63     36.01 o 
  -9   8   7      158.80      145.03     20.10 o 
  -8   8   7      591.17      524.66     39.33 o 
  -7   8   7       11.68        0.00     15.52 o 
  -6   8   7      226.09      211.99     22.63 o 
  -5   8   7       15.46        0.00     15.44 o 
  -4   8   7      119.88      142.92     25.76 o 
  -3   8   7      165.75      164.89     20.39 o 
  -2   8   7      816.97      798.60     53.00 o 
  -1   8   7       70.44       75.89     16.90 o 
   0   8   7      308.51      330.74     32.13 o 
   1   8   7      375.35      397.22     41.55 o 
   2   8   7       34.57       68.18     13.26 o 
   3   8   7       30.58       29.62     13.52 o 
   4   8   7       86.12       82.81     19.64 o 
   5   8   7      373.33      441.27     32.49 o 
   6   8   7       99.71       97.51     21.84 o 
 -10   9   7      138.78      141.59     29.92 o 
  -9   9   7      135.54      127.58     20.09 o 
  -8   9   7       33.29       32.35     17.52 o 
  -7   9   7       26.46        9.82     17.10 o 
  -6   9   7      262.89      279.80     25.69 o 
  -5   9   7       91.38      101.08     19.04 o 
  -4   9   7      207.66      270.86     47.64 o 
  -3   9   7       94.33      107.93     18.87 o 
  -2   9   7       33.32       36.44     16.02 o 
  -1   9   7      213.64      238.63     24.34 o 
   0   9   7      202.57      234.93     43.49 o 
   1   9   7       79.35       72.58     22.71 o 
   2   9   7      221.77      244.87     30.47 o 
   3   9   7       95.68      140.72     25.48 o 
  -8  10   7       10.94        0.00     17.60 o 
  -7  10   7      193.57      241.89     25.02 o 
  -6  10   7       13.99        0.00     28.25 o 
  -5  10   7        6.90       12.71     17.53 o 
  -4  10   7        4.91       22.92     18.56 o 
  -3  10   7      151.30      246.85     24.57 o 
  -2  10   7       12.66       11.37     17.03 o 
  -1  10   7      177.49      176.96     41.55 o 
   0  10   7      123.43      126.89     20.75 o 
   1  10   7        1.72       24.70     17.32 o 
   2  10   7       89.61       94.74     32.69 o 
  -7 -10   8       59.31       66.24     21.27 o 
  -6 -10   8      106.68      139.76     23.01 o 
  -5 -10   8       25.93       40.15     19.36 o 
  -4 -10   8      254.04      318.48     27.95 o 
  -3 -10   8       80.01       69.35     19.58 o 
  -2 -10   8       15.41        0.00     17.61 o 
  -1 -10   8       64.26       61.07     24.38 o 
   0 -10   8       78.48       80.39     28.25 o 
 -10  -9   8       51.17       56.42     22.99 o 
  -9  -9   8        9.11       14.86     18.33 o 
  -8  -9   8      108.25       79.44     20.75 o 
  -7  -9   8      100.98      130.04     22.08 o 
  -6  -9   8      353.52      393.46     32.17 o 
  -5  -9   8        6.17        0.00     17.28 o 
  -4  -9   8       35.06       36.13     18.34 o 
  -3  -9   8      112.24      128.14     20.58 o 
  -2  -9   8       28.59       28.83     17.10 o 
  -1  -9   8        2.08       26.81     29.09 o 
   0  -9   8       35.21        0.00     15.77 o 
   1  -9   8       26.35       31.00     16.07 o 
   2  -9   8       67.88       68.94     17.30 o 
   3  -9   8      104.69      106.13     18.75 o 
 -11  -8   8       21.38        6.94     19.67 o 
 -10  -8   8       84.33       76.06     19.94 o 
  -9  -8   8      305.64      298.13     27.81 o 
  -8  -8   8      125.73      160.49     21.91 o 
  -7  -8   8       38.67       15.77     18.44 o 
  -6  -8   8       50.10       48.07     18.55 o 
  -5  -8   8      831.00      835.15     52.51 o 
  -4  -8   8       54.97       64.04     18.34 o 
  -3  -8   8      293.83      288.64     25.96 o 
  -2  -8   8      128.59      147.20     26.04 o 
  -1  -8   8       96.71      106.07     18.44 o 
   0  -8   8       28.36       12.36     11.48 o 
   1  -8   8      228.11      235.37     23.50 o 
   2  -8   8      222.79      233.97     22.46 o 
   3  -8   8       14.36        4.35     15.61 o 
   4  -8   8      413.36      348.23     39.61 o 
 -13  -7   8       88.47       95.37     19.03 o 
 -12  -7   8       15.43        6.49     17.04 o 
 -11  -7   8      239.42      237.56     24.29 o 
 -10  -7   8      116.30      130.97     37.40 o 
  -9  -7   8       12.60        0.00     16.19 o 
  -8  -7   8       77.64       85.58     18.96 o 
  -7  -7   8      678.17      719.85     52.08 o 
  -6  -7   8       48.35       51.28     18.37 o 
  -5  -7   8      622.69      618.89     40.93 o 
  -4  -7   8      197.42      216.05     22.23 o 
  -3  -7   8       75.04       97.34     17.83 o 
  -2  -7   8      141.06      160.97     39.61 o 
  -1  -7   8      478.65      477.38     27.73 o 
   0  -7   8      115.93      130.22     14.11 o 
   1  -7   8       99.30      108.92     13.79 o 
   2  -7   8      188.54      203.55     20.54 o 
   3  -7   8      144.93      155.18     19.00 o 
   4  -7   8       82.12       55.11     18.36 o 
   5  -7   8       80.76       45.41     17.52 o 
   6  -7   8       67.19       49.79     39.89 o 
 -14  -6   8       74.08       49.03     16.88 o 
 -13  -6   8      149.46      140.35     19.97 o 
 -12  -6   8      152.41      169.37     20.77 o 
 -11  -6   8      199.64      189.83     21.96 o 
 -10  -6   8      302.15      297.94     26.73 o 
  -9  -6   8      184.46      198.81     21.82 o 
  -8  -6   8      250.38      233.04     32.69 o 
  -7  -6   8       53.75       61.68     16.88 o 
  -6  -6   8      447.64      396.50     30.49 o 
  -5  -6   8      376.27      380.58     28.52 o 
  -4  -6   8     1325.44     1345.28     80.33 o 
  -3  -6   8     1150.02     1179.83     64.16 o 
  -2  -6   8      617.54      629.14     31.03 o 
  -1  -6   8      297.16      324.66     25.33 o 
   0  -6   8      649.57      613.88     32.34 o 
   1  -6   8       77.34       90.59     27.75 o 
   2  -6   8      114.67      125.31     18.41 o 
   3  -6   8      544.37      534.24     36.59 o 
   4  -6   8      106.35       66.09     17.70 o 
   5  -6   8      380.95      369.13     52.63 o 
   6  -6   8       20.38       16.68     18.09 o 
   7  -6   8       16.81        0.00     17.52 o 
 -14  -5   8       42.77       44.73     21.05 o 
 -13  -5   8       49.17       43.86     16.88 o 
 -12  -5   8      392.65      350.07     28.24 o 
 -11  -5   8      102.26      101.05     18.89 o 
 -10  -5   8       13.26       12.36     20.22 o 
  -9  -5   8      150.71      126.74     21.88 o 
  -8  -5   8      837.24      805.88     47.15 o 
  -7  -5   8      213.02      202.06     21.92 o 
  -6  -5   8     1690.37     1542.78     84.80 o 
  -5  -5   8      541.68      567.13     47.92 o 
  -4  -5   8       35.73       47.89     14.34 o 
  -3  -5   8      747.25      758.86     33.01 o 
  -2  -5   8     1376.36     1337.12     59.14 o 
  -1  -5   8       52.75       58.42     10.57 o 
   0  -5   8      979.01      984.95     45.26 o 
   1  -5   8     1280.66     1255.64     51.57 o 
   2  -5   8       99.51       95.56     20.50 o 
   3  -5   8      146.69      150.93     18.84 o 
   4  -5   8       98.93       79.95     18.90 o 
   5  -5   8      268.42      227.82     24.99 o 
   6  -5   8      121.09       94.68     19.82 o 
   7  -5   8      162.04      173.19     22.63 o 
 -15  -4   8       19.32        7.84     31.58 o 
 -14  -4   8      129.75      127.87     19.57 o 
 -13  -4   8      247.25      223.45     24.20 o 
 -12  -4   8      169.01      104.08     19.30 o 
 -11  -4   8      393.09      332.50     28.70 o 
 -10  -4   8      585.34      583.84     38.40 o 
  -9  -4   8      394.33      378.24     40.17 o 
  -8  -4   8      572.88      559.78     36.99 o 
  -7  -4   8       70.30       63.59     16.07 o 
  -6  -4   8       65.00       66.63     15.96 o 
  -5  -4   8      360.41      380.77     57.89 o 
  -4  -4   8     2777.90     2628.56    135.14 o 
  -3  -4   8     1383.25     1292.71     58.61 o 
  -2  -4   8     1067.32     1072.54     48.47 o 
  -1  -4   8     1214.78     1183.06     71.23 o 
   0  -4   8      699.32      670.20     31.92 o 
   1  -4   8      914.42      872.08     39.83 o 
   2  -4   8      380.63      389.88     26.63 o 
   3  -4   8      360.19      356.14     24.37 o 
   4  -4   8      284.57      281.34     26.33 o 
   5  -4   8      103.14       95.55     18.61 o 
   6  -4   8       14.90       35.19     17.52 o 
   7  -4   8       69.33       72.05     18.55 o 
   8  -4   8       59.36       52.47     18.55 o 
 -15  -3   8       79.00       92.48     17.81 o 
 -14  -3   8      166.09      150.89     33.79 o 
 -13  -3   8      300.97      244.58     24.29 o 
 -12  -3   8      116.78      114.89     19.30 o 
 -11  -3   8       78.30       63.85     17.81 o 
 -10  -3   8      315.01      278.61     25.28 o 
  -9  -3   8     1017.65     1037.84     47.10 o 
  -8  -3   8      930.88      932.69     41.12 o 
  -7  -3   8     5008.28     4760.26    194.57 o 
  -6  -3   8     1385.84     1296.00     56.42 o 
  -5  -3   8      694.11      658.20     32.24 o 
  -4  -3   8      588.63      542.47     24.63 o 
  -3  -3   8      637.26      575.22     31.95 o 
  -2  -3   8       41.15       25.95      8.93 o 
  -1  -3   8     3068.54     2906.21    120.47 o 
   0  -3   8     1656.47     1569.89     65.24 o 
   1  -3   8       35.43       37.02      8.36 o 
   2  -3   8     2585.21     2381.23    113.60 o 
   3  -3   8      249.19      252.43     25.24 o 
   4  -3   8       35.94       37.35     27.15 o 
   5  -3   8       20.90       30.85     17.11 o 
   6  -3   8      752.60      673.79     42.96 o 
   7  -3   8       22.89        7.12     21.61 o 
   8  -3   8      111.31       78.70     19.36 o 
 -16  -2   8       58.90       68.89     17.44 o 
 -15  -2   8       53.39       43.26     16.76 o 
 -14  -2   8       88.92       87.33     18.49 o 
 -13  -2   8      107.65       88.43     18.61 o 
 -12  -2   8      409.38      422.42     25.27 o 
 -11  -2   8      223.52      229.71     19.54 o 
 -10  -2   8      205.10      232.23     23.14 o 
  -9  -2   8     2893.22     2837.09    118.85 o 
  -8  -2   8      252.37      251.09     17.74 o 
  -7  -2   8      628.96      606.49     30.06 o 
  -6  -2   8      382.30      382.46     17.43 o 
  -5  -2   8     3415.72     3244.36    115.96 o 
  -4  -2   8      417.11      390.06     17.21 o 
  -3  -2   8     1671.05     1583.46     56.97 o 
  -2  -2   8      772.24      692.66     30.44 o 
  -1  -2   8      946.28      876.05     37.93 o 
   0  -2   8     2426.79     2281.36     91.69 o 
   1  -2   8     1242.79     1197.99     51.79 o 
   2  -2   8      449.19      444.55     30.66 o 
   3  -2   8      162.02      151.06     19.54 o 
   4  -2   8      453.02      395.45     30.88 o 
   5  -2   8        0.24        0.00     15.67 o 
   6  -2   8       20.08       14.97     28.53 o 
   7  -2   8       41.52       27.01     17.62 o 
   8  -2   8      274.07      203.38     23.93 o 
   9  -2   8       40.71       18.73     23.55 o 
 -16  -1   8       77.75       72.78     19.67 o 
 -15  -1   8      140.68      148.05     21.61 o 
 -14  -1   8       55.88       55.82     11.82 o 
 -13  -1   8       34.53       33.44     14.84 o 
 -12  -1   8      380.34      384.24     35.59 o 
 -11  -1   8      806.12      805.01     36.71 o 
 -10  -1   8      194.56      199.37     14.25 o 
  -9  -1   8      810.70      761.90     33.82 o 
  -8  -1   8     3844.19     3603.00    153.07 o 
  -7  -1   8     1729.50     1660.61     70.34 o 
  -6  -1   8     2354.52     2158.56     89.75 o 
  -5  -1   8      254.84      234.42     13.05 o 
  -4  -1   8      561.96      542.46     21.81 o 
  -3  -1   8     2116.16     1969.02     72.97 o 
  -2  -1   8     3090.33     2979.25    105.94 o 
  -1  -1   8     1171.92     1079.63     41.39 o 
   0  -1   8     1231.89     1243.50     67.77 o 
   1  -1   8     2947.96     2881.76    133.58 o 
   2  -1   8      325.89      289.28     18.81 o 
   3  -1   8      809.33      738.56     43.85 o 
   4  -1   8       82.01       67.73     18.01 o 
   5  -1   8      530.97      434.84     33.41 o 
   6  -1   8      597.59      535.08     37.12 o 
   7  -1   8      812.07      701.94     50.41 o 
   8  -1   8      107.83       93.72     36.01 o 
   9  -1   8        7.06       28.86     17.97 o 
 -16   0   8        9.24       23.17     14.75 o 
 -15   0   8       14.52       28.25     17.73 o 
 -14   0   8       41.06       34.64     14.40 o 
 -13   0   8      351.60      329.27     22.24 o 
 -12   0   8       14.16       38.32     10.43 o 
 -11   0   8      220.01      221.93     15.33 o 
 -10   0   8     1747.84     1681.79     71.84 o 
  -9   0   8      335.54      309.51     18.27 o 
  -8   0   8     5361.99     5200.61    214.81 o 
  -7   0   8      131.97      134.46     10.69 o 
  -6   0   8     1198.90     1130.55     49.03 o 
  -5   0   8        5.86        6.01      6.76 o 
  -4   0   8     4748.98     4468.37    184.53 o 
  -3   0   8      811.63      813.05     35.92 o 
  -2   0   8      311.97      285.02     25.48 o 
  -1   0   8     1946.42     1846.37     78.14 o 
   0   0   8     1433.51     1349.86     58.10 o 
   1   0   8      891.06      889.65     40.39 o 
   2   0   8      385.46      390.46     55.12 o 
   3   0   8      235.07      218.61     21.70 o 
   4   0   8       23.45       16.89     26.04 o 
   5   0   8      196.57      216.01     22.63 o 
   6   0   8       26.90       27.54     17.01 o 
   7   0   8      143.35      136.17     20.75 o 
   8   0   8       37.57       43.78     18.09 o 
   9   0   8      334.61      294.61     59.83 o 
 -16   1   8       86.64       65.93     21.05 o 
 -15   1   8      146.52      142.40     22.44 o 
 -14   1   8       51.56       53.95     14.50 o 
 -13   1   8       15.86       17.40     12.89 o 
 -12   1   8      388.66      371.47     26.83 o 
 -11   1   8      839.36      769.02     45.05 o 
 -10   1   8      306.38      318.24     21.28 o 
  -9   1   8      700.83      705.52     34.63 o 
  -8   1   8     3840.23     3816.10    153.73 o 
  -7   1   8     1794.35     1672.19     70.79 o 
  -6   1   8     2317.18     2119.28    110.06 o 
  -5   1   8      254.41      264.02     18.21 o 
  -4   1   8      496.37      478.79     30.47 o 
  -3   1   8     2254.91     2070.39    102.40 o 
  -2   1   8     3095.52     2861.81    149.40 o 
  -1   1   8     1275.52     1154.39     58.75 o 
   0   1   8     1358.92     1323.84     57.07 o 
   1   1   8     2550.04     2440.10    111.04 o 
   2   1   8      459.51      410.18     39.06 o 
   3   1   8      678.68      656.95     57.06 o 
   4   1   8      143.36      128.34     18.14 o 
   5   1   8      546.57      465.54     33.05 o 
   6   1   8      592.27      513.65     36.60 o 
   7   1   8      786.43      703.44     46.46 o 
   8   1   8      104.45       78.23     34.90 o 
   9   1   8        7.73        0.00     24.93 o 
 -16   2   8       66.77       83.91     17.16 o 
 -15   2   8       61.09       54.85     16.23 o 
 -14   2   8       85.48      104.25     16.91 o 
 -13   2   8       95.85       75.71     18.28 o 
 -12   2   8      446.69      433.50     30.99 o 
 -11   2   8      195.30      208.18     19.48 o 
 -10   2   8      245.07      241.57     21.61 o 
  -9   2   8     2833.07     2750.54    144.15 o 
  -8   2   8      321.87      326.65     24.10 o 
  -7   2   8      641.25      582.48     35.64 o 
  -6   2   8      415.90      401.10     25.25 o 
  -5   2   8     3421.71     3164.52    164.12 o 
  -4   2   8      404.79      349.46     26.32 o 
  -3   2   8     1678.29     1462.73     79.27 o 
  -2   2   8      661.84      593.98     36.16 o 
  -1   2   8      929.51      805.84     38.89 o 
   0   2   8     2293.19     2102.16     93.25 o 
   1   2   8     1292.87     1218.28     54.35 o 
   2   2   8      686.97      610.54     35.67 o 
   3   2   8      118.22       76.36     16.44 o 
   4   2   8      383.18      385.29     30.29 o 
   5   2   8       11.38        1.16     15.77 o 
   6   2   8       41.45       21.27     16.81 o 
   7   2   8       33.35       38.11     17.81 o 
   8   2   8      261.45      262.35     40.44 o 
   9   2   8       43.01       40.28     47.37 o 
 -15   3   8       80.68       85.83     17.56 o 
 -14   3   8      198.48      195.18     20.34 o 
 -13   3   8      279.20      271.08     46.54 o 
 -12   3   8      102.96      109.99     24.65 o 
 -11   3   8      106.61      105.33     15.83 o 
 -10   3   8      307.15      300.36     22.95 o 
  -9   3   8     1043.76      981.95     57.19 o 
  -8   3   8      860.51      769.97     49.55 o 
  -7   3   8     4853.18     4518.10    236.97 o 
  -6   3   8     1370.64     1238.70     68.36 o 
  -5   3   8      745.71      692.67     39.93 o 
  -4   3   8      441.61      403.65     26.32 o 
  -3   3   8      724.57      639.72     28.74 o 
  -2   3   8       43.53       37.34      8.41 o 
  -1   3   8     3074.72     2889.08    122.01 o 
   0   3   8     1545.83     1481.58     66.86 o 
   1   3   8       75.95       58.47     11.00 o 
   2   3   8     2291.63     2086.18     94.90 o 
   3   3   8      354.55      337.58     40.44 o 
   4   3   8       45.70       63.50     17.28 o 
   5   3   8       33.45       12.82     16.69 o 
   6   3   8      752.01      633.64     70.36 o 
   7   3   8       17.24        0.00     18.20 o 
   8   3   8      121.66      106.24     20.69 o 
 -15   4   8       28.87       12.40     16.36 o 
 -14   4   8      136.68      126.86     19.30 o 
 -13   4   8      288.34      276.36     32.41 o 
 -12   4   8      171.65      154.90     22.44 o 
 -11   4   8      438.84      386.73     28.59 o 
 -10   4   8      528.79      514.84     36.33 o 
  -9   4   8      415.76      411.62     29.35 o 
  -8   4   8      568.27      487.22     33.29 o 
  -7   4   8       54.33       63.71     14.68 o 
  -6   4   8      107.29       99.03     14.10 o 
  -5   4   8      460.35      430.80     23.51 o 
  -4   4   8     2716.83     2607.05    110.34 o 
  -3   4   8     1547.75     1408.80     63.32 o 
  -2   4   8     1162.06     1098.22     48.47 o 
  -1   4   8     1189.36     1135.74     51.65 o 
   0   4   8      732.73      666.61     33.69 o 
   1   4   8      993.95      903.53     42.37 o 
   2   4   8      372.35      364.53     23.63 o 
   3   4   8      324.18      308.79     27.55 o 
   4   4   8      291.88      296.12     26.83 o 
   5   4   8       67.11       87.02     28.81 o 
   6   4   8        4.32       29.85     19.04 o 
   7   4   8       50.60       51.70     19.77 o 
   8   4   8       57.09       48.95     33.24 o 
 -14   5   8       37.06       36.26     16.91 o 
 -13   5   8       40.69       30.13     16.70 o 
 -12   5   8      366.06      332.15     27.06 o 
 -11   5   8       86.48       98.46     17.29 o 
 -10   5   8       11.16       26.39     14.96 o 
  -9   5   8      115.81       85.46     16.37 o 
  -8   5   8      793.29      691.82     44.64 o 
  -7   5   8      223.77      211.15     23.82 o 
  -6   5   8     1735.00     1581.77     83.83 o 
  -5   5   8      482.19      484.82     34.37 o 
  -4   5   8       32.26       20.30     15.79 o 
  -3   5   8      586.21      536.38     47.37 o 
  -2   5   8     1388.53     1356.19     58.97 o 
  -1   5   8       33.24       39.56     10.41 o 
   0   5   8     1034.00     1018.33     46.43 o 
   1   5   8     1161.93     1067.92     53.30 o 
   2   5   8       98.87      103.08     14.00 o 
   3   5   8      106.83       99.48     20.30 o 
   4   5   8      146.62      143.24     21.01 o 
   5   5   8      313.08      319.49     27.68 o 
   6   5   8      115.57      113.57     21.32 o 
   7   5   8      164.87      189.30     24.34 o 
 -14   6   8       91.38      106.40     35.46 o 
 -13   6   8      140.15      106.33     19.54 o 
 -12   6   8      154.36      117.86     19.83 o 
 -11   6   8      183.54      171.55     24.65 o 
 -10   6   8      328.12      309.01     25.63 o 
  -9   6   8      175.39      148.04     23.55 o 
  -8   6   8      241.94      243.40     22.76 o 
  -7   6   8       60.27       51.46     18.01 o 
  -6   6   8      398.62      399.56     30.04 o 
  -5   6   8      327.58      312.73     26.33 o 
  -4   6   8     1478.06     1465.15     77.01 o 
  -3   6   8     1106.05     1104.12     85.59 o 
  -2   6   8      608.78      557.18     37.55 o 
  -1   6   8      253.63      283.06     22.84 o 
   0   6   8      701.30      683.42     33.23 o 
   1   6   8      124.28      134.24     13.89 o 
   2   6   8      141.50      157.18     15.49 o 
   3   6   8      562.24      579.73     31.18 o 
   4   6   8       74.27       50.29     18.96 o 
   5   6   8      354.77      386.11     31.52 o 
   6   6   8       16.72        2.28     19.06 o 
   7   6   8       28.29       42.35     22.44 o 
 -13   7   8       92.67       86.80     19.25 o 
 -12   7   8       12.46       20.44     18.01 o 
 -11   7   8      238.65      223.67     23.56 o 
 -10   7   8       89.19       93.22     24.38 o 
  -9   7   8        5.76        0.00     36.29 o 
  -8   7   8       93.97      100.07     21.61 o 
  -7   7   8      720.29      746.08     45.75 o 
  -6   7   8       44.08       52.81     16.50 o 
  -5   7   8      567.47      560.07     40.29 o 
  -4   7   8      152.69      169.83     20.58 o 
  -3   7   8       65.75       67.49     17.73 o 
  -2   7   8      196.53      188.46     19.98 o 
  -1   7   8      576.94      572.29     48.20 o 
   0   7   8       35.43        9.40     18.84 o 
   1   7   8       70.65       66.11     13.04 o 
   2   7   8      177.87      172.33     16.56 o 
   3   7   8      136.98      141.69     16.28 o 
   4   7   8      101.02      144.31     24.38 o 
   5   7   8       80.61       82.56     36.01 o 
   6   7   8       95.94      122.01     22.08 o 
 -11   8   8       11.55       28.75     17.32 o 
 -10   8   8       86.57      104.44     31.30 o 
  -9   8   8      341.28      312.67     27.27 o 
  -8   8   8      127.62      125.52     20.35 o 
  -7   8   8       49.70       54.61     33.52 o 
  -6   8   8       43.95       51.21     17.03 o 
  -5   8   8      831.40      856.51     53.00 o 
  -4   8   8       60.90       61.37     17.28 o 
  -3   8   8      279.45      276.56     44.87 o 
  -2   8   8       86.04       87.62     17.79 o 
  -1   8   8      118.56      136.77     18.85 o 
   0   8   8       39.03        6.65     18.84 o 
   1   8   8      276.11      278.67     31.02 o 
   2   8   8      206.87      228.25     30.47 o 
   3   8   8       31.00       35.25     25.76 o 
   4   8   8      372.89      442.76     32.69 o 
 -10   9   8       70.34       95.00     19.98 o 
  -9   9   8        5.34        0.00     16.95 o 
  -8   9   8       98.19       93.98     19.36 o 
  -7   9   8       94.55       93.10     39.33 o 
  -6   9   8      332.95      369.66     30.61 o 
  -5   9   8       14.18       16.13     17.68 o 
  -4   9   8       23.55        9.56     19.94 o 
  -3   9   8      123.43      123.56     19.96 o 
  -2   9   8       36.73       26.91     16.95 o 
  -1   9   8        9.07        7.12     16.44 o 
   0   9   8       39.11       35.32     17.01 o 
   1   9   8        3.47        0.00     19.94 o 
   2   9   8       45.74       36.56     21.61 o 
   3   9   8      102.51      120.77     26.59 o 
  -7  10   8       65.96       74.49     19.71 o 
  -6  10   8      111.11      128.66     21.52 o 
  -5  10   8       21.28        0.00     18.10 o 
  -4  10   8      225.07      229.18     25.93 o 
  -3  10   8       81.57      102.53     19.71 o 
  -2  10   8        9.40       12.02     17.45 o 
  -1  10   8       63.43       90.52     19.16 o 
   0  10   8      113.11      112.07     29.09 o 
  -5 -10   9      224.29      305.25     27.95 o 
  -4 -10   9       19.81        0.00     18.12 o 
  -3 -10   9       24.48        8.53     17.52 o 
  -2 -10   9       11.70       12.82     17.28 o 
  -9  -9   9       33.17       55.30     20.06 o 
  -8  -9   9      320.17      325.77     33.52 o 
  -7  -9   9       66.39       65.13     19.87 o 
  -6  -9   9       27.95       25.86     18.20 o 
  -5  -9   9       42.19       50.03     21.05 o 
  -4  -9   9      264.19      401.89     60.66 o 
  -3  -9   9      150.37      162.96     22.08 o 
  -2  -9   9      130.38      140.24     20.87 o 
  -1  -9   9      189.15      262.40     24.21 o 
   0  -9   9       61.42      121.33     32.13 o 
   1  -9   9       98.12      114.58     31.02 o 
 -11  -8   9       21.67       54.16     19.36 o 
 -10  -8   9       34.51       38.38     19.36 o 
  -9  -8   9       96.41       76.05     20.47 o 
  -8  -8   9       62.26       50.68     21.88 o 
  -7  -8   9        7.84       14.34     17.10 o 
  -6  -8   9      825.55      921.56     56.15 o 
  -5  -8   9       11.61        7.90     21.05 o 
  -4  -8   9      145.08      178.22     21.88 o 
  -3  -8   9       33.65       47.42     44.60 o 
  -2  -8   9      183.85      238.50     39.06 o 
  -1  -8   9        0.05        0.00     15.26 o 
   0  -8   9      166.34      195.29     16.87 o 
   1  -8   9      263.51      297.24     58.72 o 
   2  -8   9       35.17       17.03     15.86 o 
   3  -8   9      115.74       81.44     26.04 o 
 -12  -7   9       49.22       48.14     17.97 o 
 -11  -7   9       58.79       78.50     19.67 o 
 -10  -7   9      155.32      161.06     21.15 o 
  -9  -7   9      141.47      141.31     21.61 o 
  -8  -7   9      480.65      479.26     47.09 o 
  -7  -7   9      145.24      119.45     20.06 o 
  -6  -7   9       25.20       15.84     16.59 o 
  -5  -7   9       75.45       68.57     21.88 o 
  -4  -7   9      260.16      282.22     24.49 o 
  -3  -7   9      401.28      394.77     30.60 o 
  -2  -7   9      230.71      267.85     24.76 o 
  -1  -7   9      440.77      534.96     29.17 o 
   0  -7   9      136.41      136.73     15.51 o 
   1  -7   9      172.48      201.34     21.50 o 
   2  -7   9      124.01      118.95     18.21 o 
   3  -7   9      153.98      126.31     28.25 o 
   4  -7   9        7.27        0.00     17.82 o 
   5  -7   9      124.56      110.46     19.66 o 
 -13  -6   9      148.74      139.69     20.37 o 
 -12  -6   9       40.58       37.97     21.61 o 
 -11  -6   9      209.00      213.54     23.43 o 
 -10  -6   9      162.93      194.81     22.10 o 
  -9  -6   9       32.50       26.92     17.22 o 
  -8  -6   9       81.65       97.65     18.49 o 
  -7  -6   9      414.39      409.79     53.46 o 
  -6  -6   9      109.36      118.78     40.72 o 
  -5  -6   9      297.68      313.67     34.90 o 
  -4  -6   9       71.20       97.38     17.45 o 
  -3  -6   9       55.93       59.65     15.26 o 
  -2  -6   9      135.99      135.38     13.55 o 
  -1  -6   9      549.39      600.24     29.60 o 
   0  -6   9       89.51      111.62     13.00 o 
   1  -6   9      319.06      338.97     53.74 o 
   2  -6   9      386.82      422.55     29.17 o 
   3  -6   9      230.57      162.88     29.36 o 
   4  -6   9       45.75       45.44     17.97 o 
   5  -6   9       39.29       18.36     17.81 o 
   6  -6   9      150.69      112.51     20.90 o 
 -14  -5   9       32.19       27.84     17.00 o 
 -13  -5   9      240.60      201.46     22.89 o 
 -12  -5   9      120.22      122.58     19.77 o 
 -11  -5   9        6.65       39.95     17.40 o 
 -10  -5   9      158.71      179.45     35.46 o 
  -9  -5   9      839.64      823.40     72.58 o 
  -8  -5   9       53.56       49.80     16.81 o 
  -7  -5   9      348.34      381.88     28.30 o 
  -6  -5   9       19.39       16.97     15.37 o 
  -5  -5   9      161.96      147.93     19.30 o 
  -4  -5   9      131.08      142.98     28.25 o 
  -3  -5   9      481.92      481.38     26.93 o 
  -2  -5   9      308.26      331.99     21.34 o 
  -1  -5   9      107.62      127.29     13.01 o 
   0  -5   9     1111.61     1112.28     53.59 o 
   1  -5   9      525.37      504.80     34.07 o 
   2  -5   9        1.06        1.39     13.32 o 
   3  -5   9       50.88       41.00     22.16 o 
   4  -5   9      681.74      646.51     45.82 o 
   5  -5   9       14.56        0.00     17.52 o 
   6  -5   9       53.89       26.07     49.58 o 
 -15  -4   9       69.47       61.94     22.16 o 
 -14  -4   9      279.17      251.59     24.74 o 
 -13  -4   9       93.11       76.18     40.44 o 
 -12  -4   9      400.58      381.77     49.58 o 
 -11  -4   9      453.04      430.71     33.13 o 
 -10  -4   9      314.18      324.34     27.55 o 
  -9  -4   9       11.19       20.24     15.99 o 
  -8  -4   9      140.26      136.08     27.42 o 
  -7  -4   9      694.35      701.32     42.67 o 
  -6  -4   9      136.73      151.68     18.50 o 
  -5  -4   9      892.35      871.88     46.89 o 
  -4  -4   9       37.69       27.64      9.74 o 
  -3  -4   9      193.62      201.53     25.30 o 
  -2  -4   9      223.79      204.32     18.50 o 
  -1  -4   9      105.51      123.67     16.94 o 
   0  -4   9      713.83      680.29     30.70 o 
   1  -4   9      145.90      133.48     23.82 o 
   2  -4   9     1027.35     1004.58     55.80 o 
   3  -4   9      392.45      337.86     29.65 o 
   4  -4   9      164.88      136.47     21.21 o 
   5  -4   9      161.97      143.56     21.10 o 
   6  -4   9      147.93      146.63     32.13 o 
   7  -4   9      216.21      214.91     23.93 o 
 -15  -3   9      130.40      126.74     20.10 o 
 -14  -3   9      237.76      210.21     51.52 o 
 -13  -3   9      110.51      110.14     29.64 o 
 -12  -3   9      399.61      399.85     69.81 o 
 -11  -3   9      347.72      355.35     30.76 o 
 -10  -3   9        1.94        4.76     18.56 o 
  -9  -3   9       23.77       13.64     22.71 o 
  -8  -3   9      353.87      363.74     21.50 o 
  -7  -3   9      114.31      102.70     10.52 o 
  -6  -3   9       64.06       67.71      9.48 o 
  -5  -3   9       59.95       74.34     11.65 o 
  -4  -3   9      944.87      886.51     40.64 o 
  -3  -3   9       77.69       77.90     11.57 o 
  -2  -3   9     1100.11     1010.34     44.65 o 
  -1  -3   9      664.56      594.18     29.03 o 
   0  -3   9      353.60      340.65     18.43 o 
   1  -3   9      255.56      257.27     32.13 o 
   2  -3   9      475.90      450.96     44.32 o 
   3  -3   9      770.39      767.80     47.95 o 
   4  -3   9       85.26       82.05     19.25 o 
   5  -3   9      820.29      695.59     76.73 o 
   6  -3   9        1.06        0.00     17.10 o 
   7  -3   9       17.04        0.00     17.42 o 
 -16  -2   9       24.16       43.80     20.22 o 
 -15  -2   9      197.39      223.17     27.15 o 
 -14  -2   9       50.11       32.21     27.15 o 
 -13  -2   9      308.05      247.44     57.06 o 
 -12  -2   9      239.28      237.43     25.56 o 
 -11  -2   9      441.95      441.05     32.37 o 
 -10  -2   9     1079.30     1052.80     50.44 o 
  -9  -2   9       60.64       67.48     10.81 o 
  -8  -2   9       49.56       57.46      9.71 o 
  -7  -2   9      137.14      154.63     14.77 o 
  -6  -2   9     1671.17     1552.86     58.30 o 
  -5  -2   9      175.57      183.32     13.15 o 
  -4  -2   9      143.92      132.01      9.68 o 
  -3  -2   9      468.30      438.09     19.80 o 
  -2  -2   9      392.66      379.08     18.44 o 
  -1  -2   9       81.02       78.24      9.54 o 
   0  -2   9       79.39       73.56     10.87 o 
   1  -2   9     1672.60     1623.14     81.87 o 
   2  -2   9      274.08      256.84     25.82 o 
   3  -2   9      600.25      563.06     49.31 o 
   4  -2   9       53.99       11.72     17.10 o 
   5  -2   9       65.41       44.21     17.52 o 
   6  -2   9      212.33      189.53     22.48 o 
   7  -2   9      465.23      361.39     37.67 o 
   8  -2   9       13.51       24.77     17.79 o 
 -16  -1   9      109.40      118.82     25.48 o 
 -15  -1   9       56.93       47.39     19.67 o 
 -14  -1   9       25.53        7.89     17.10 o 
 -13  -1   9      270.40      244.01     17.52 o 
 -12  -1   9      351.01      359.91     22.01 o 
 -11  -1   9      373.04      339.48     20.55 o 
 -10  -1   9      122.69      133.66     15.97 o 
  -9  -1   9       24.89       30.05      8.27 o 
  -8  -1   9      206.03      211.04     13.75 o 
  -7  -1   9      270.29      257.48     14.62 o 
  -6  -1   9      531.05      509.73     21.42 o 
  -5  -1   9      335.25      321.72     18.71 o 
  -4  -1   9     1223.92     1145.12     44.27 o 
  -3  -1   9     2131.57     1973.15     71.52 o 
  -2  -1   9      170.26      173.44     10.77 o 
  -1  -1   9      320.71      317.52     29.36 o 
   1  -1   9      611.79      542.15     29.81 o 
   2  -1   9      300.90      300.37     29.36 o 
   3  -1   9      285.87      268.62     41.27 o 
   4  -1   9      940.87      853.65     52.85 o 
   5  -1   9      232.72      240.58     23.93 o 
   6  -1   9      204.63      196.27     30.19 o 
   7  -1   9       23.98       17.15     20.22 o 
   8  -1   9       95.39       73.46     19.58 o 
 -16   0   9        7.48        0.00     29.36 o 
 -15   0   9       42.53       42.66     16.62 o 
 -14   0   9      325.61      326.16     25.07 o 
 -13   0   9       20.35       13.65     12.49 o 
 -12   0   9      177.27      172.63     26.85 o 
 -11   0   9     1013.19      969.74     43.78 o 
 -10   0   9        9.40       16.93      9.16 o 
  -9   0   9     1172.52     1146.28     50.41 o 
  -8   0   9        7.26        2.35      8.10 o 
  -7   0   9      904.60      848.40     38.15 o 
  -6   0   9       24.00       32.59      7.89 o 
  -5   0   9      281.53      251.65     14.75 o 
  -4   0   9      451.72      423.75     21.20 o 
  -3   0   9      405.83      409.44     25.21 o 
  -2   0   9      431.10      377.82     20.56 o 
  -1   0   9      851.20      802.18     36.56 o 
   0   0   9      699.71      651.44     37.60 o 
   1   0   9       50.42       56.15     10.34 o 
   2   0   9     1349.72     1263.14     95.84 o 
   3   0   9       69.92       69.89     17.22 o 
   4   0   9        3.02       11.35     16.09 o 
   5   0   9        1.33        0.00     16.27 o 
   6   0   9      435.74      321.48     27.55 o 
   7   0   9        4.77        0.00     16.95 o 
   8   0   9      455.61      377.43     30.87 o 
 -16   1   9      101.95       86.98     20.50 o 
 -15   1   9       55.80       61.49     18.84 o 
 -14   1   9       29.08       22.51     13.70 o 
 -13   1   9      238.68      217.78     19.64 o 
 -12   1   9      336.98      318.74     25.27 o 
 -11   1   9      265.55      263.88     21.68 o 
 -10   1   9      239.91      248.43     22.16 o 
  -9   1   9       21.40       18.42     10.86 o 
  -8   1   9      230.67      241.48     18.14 o 
  -7   1   9      280.93      286.69     20.17 o 
  -6   1   9      483.53      436.64     28.98 o 
  -5   1   9      299.91      285.74     31.02 o 
  -4   1   9     1297.15     1204.18     61.26 o 
  -3   1   9     2046.90     1917.42    100.44 o 
  -2   1   9      200.56      195.27     14.66 o 
  -1   1   9      289.15      294.59     20.96 o 
   0   1   9      636.54      557.49     24.71 o 
   1   1   9      430.16      377.09     31.78 o 
   2   1   9      389.85      340.25     27.98 o 
   3   1   9      272.62      231.23     23.29 o 
   4   1   9      988.40      868.08     52.36 o 
   5   1   9      238.00      210.98     23.13 o 
   6   1   9      193.43      157.13     30.47 o 
   7   1   9       27.66       25.51     28.81 o 
   8   1   9       90.43       72.16     28.53 o 
 -16   2   9       41.75        4.99     18.84 o 
 -15   2   9      176.74      193.23     21.33 o 
 -14   2   9       62.27       63.73     15.79 o 
 -13   2   9      320.28      318.98     23.58 o 
 -12   2   9      277.96      272.90     21.77 o 
 -11   2   9      361.49      334.34     27.62 o 
 -10   2   9     1131.73     1138.53     60.13 o 
  -9   2   9      108.31       99.85     13.84 o 
  -8   2   9       28.54       24.40     11.56 o 
  -7   2   9      142.26      170.66     16.62 o 
  -6   2   9     1763.07     1621.96     82.66 o 
  -5   2   9      154.01      153.19     15.44 o 
  -4   2   9      160.88      146.38     13.57 o 
  -3   2   9      468.50      430.01     26.11 o 
  -2   2   9      264.43      247.72     17.66 o 
  -1   2   9       74.68       68.81     10.63 o 
   0   2   9       37.74       47.56     11.05 o 
   1   2   9     1584.34     1523.43     68.99 o 
   2   2   9      344.97      335.38     25.42 o 
   3   2   9      523.98      472.48     35.33 o 
   4   2   9       57.53       34.17     30.19 o 
   5   2   9       76.12       28.47     17.19 o 
   6   2   9      198.28      164.25     22.20 o 
   7   2   9      432.47      318.14     29.00 o 
   8   2   9        8.98        0.00     18.20 o 
 -15   3   9      115.62      123.60     27.42 o 
 -14   3   9      202.17      218.13     21.42 o 
 -13   3   9      116.75      120.99     30.19 o 
 -12   3   9      344.60      340.91     48.48 o 
 -11   3   9      405.20      418.20     32.41 o 
 -10   3   9       49.86       65.18     14.22 o 
  -9   3   9       52.10       38.62     13.30 o 
  -8   3   9      387.23      386.79     38.23 o 
  -7   3   9      124.68      123.34     14.78 o 
  -6   3   9       59.79       47.00     12.77 o 
  -5   3   9       49.27       48.45     12.89 o 
  -4   3   9     1033.11      884.96     47.06 o 
  -3   3   9       72.05       72.09      8.60 o 
  -2   3   9     1106.23      992.19     45.04 o 
   0   3   9      277.28      275.41     19.15 o 
   1   3   9      383.13      354.54     20.45 o 
   2   3   9      458.86      423.16     25.82 o 
   3   3   9      773.64      730.43     48.05 o 
   4   3   9       85.79       72.15     17.37 o 
   5   3   9      801.69      717.36     76.18 o 
   6   3   9        4.05       16.01     17.25 o 
   7   3   9       10.91        3.71     18.29 o 
 -15   4   9      110.33       95.67     17.92 o 
 -14   4   9      250.75      269.38     25.21 o 
 -13   4   9      137.30      133.29     36.01 o 
 -12   4   9      385.68      388.02     29.76 o 
 -11   4   9      472.51      434.55     36.01 o 
 -10   4   9      286.99      318.60     55.95 o 
  -9   4   9       23.37        8.86     13.63 o 
  -8   4   9      142.17      144.49     17.02 o 
  -7   4   9      677.81      620.51     40.08 o 
  -6   4   9      140.81      161.86     24.79 o 
  -5   4   9      818.23      722.46     37.30 o 
  -4   4   9        4.13        0.00     11.99 o 
  -3   4   9      120.38      127.95     11.37 o 
  -2   4   9      142.34      166.32     29.67 o 
  -1   4   9       17.64       14.98     10.20 o 
   0   4   9      537.89      557.24     31.75 o 
   1   4   9      137.81      146.04     14.28 o 
   2   4   9     1062.10     1012.05     47.85 o 
   3   4   9      442.32      405.43     30.33 o 
   4   4   9      166.04      125.90     19.77 o 
   5   4   9      158.24      140.84     20.97 o 
   6   4   9      167.77      163.98     22.63 o 
   7   4   9      202.63      177.49     23.76 o 
 -14   5   9       29.88       24.61     21.61 o 
 -13   5   9      218.63      201.23     21.96 o 
 -12   5   9      170.49      140.78     19.17 o 
 -11   5   9        9.54       12.22     14.84 o 
 -10   5   9      178.17      171.35     19.70 o 
  -9   5   9      875.96      873.40     50.12 o 
  -8   5   9       47.28       68.24     32.13 o 
  -7   5   9      306.23      293.34     25.32 o 
  -6   5   9       23.89       15.59     13.73 o 
  -5   5   9      210.22      186.34     19.14 o 
  -4   5   9      100.63       97.81     15.99 o 
  -3   5   9      562.19      519.46     34.54 o 
  -2   5   9      422.87      424.79     63.43 o 
  -1   5   9      124.90      116.74     22.29 o 
   0   5   9     1324.78     1332.59     55.24 o 
   1   5   9      549.11      525.15     28.36 o 
   2   5   9        0.08        0.00     13.44 o 
   3   5   9       40.05       29.42     19.11 o 
   4   5   9      654.22      673.84     44.04 o 
   5   5   9       21.09        8.66     18.20 o 
   6   5   9       61.10       92.60     23.82 o 
 -13   6   9      124.04       93.79     19.14 o 
 -12   6   9       49.48       38.70     18.56 o 
 -11   6   9      225.75      204.84     31.02 o 
 -10   6   9      163.24      154.74     19.94 o 
  -9   6   9       30.47       24.62     15.48 o 
  -8   6   9       72.24       45.04     20.78 o 
  -7   6   9      393.22      388.25     30.31 o 
  -6   6   9       92.26       94.38     24.65 o 
  -5   6   9      392.39      397.17     29.03 o 
  -4   6   9       68.15       64.32     19.11 o 
  -3   6   9       26.78       24.38     17.17 o 
  -2   6   9       97.96       62.60     19.94 o 
  -1   6   9      406.96      455.96     35.98 o 
   0   6   9       81.74       83.51     21.05 o 
   1   6   9      273.21      309.66     20.72 o 
   2   6   9      335.90      362.94     34.10 o 
   3   6   9      269.92      301.74     25.50 o 
   4   6   9       72.09       43.39     18.53 o 
   5   6   9       53.16       57.17     19.36 o 
   6   6   9      135.18      128.21     26.59 o 
 -12   7   9       56.28       61.33     17.81 o 
 -11   7   9       80.79       70.94     17.73 o 
 -10   7   9      132.36      109.03     19.06 o 
  -9   7   9      124.16      120.59     19.70 o 
  -8   7   9      488.02      530.51     45.15 o 
  -7   7   9      146.48      167.44     19.98 o 
  -6   7   9       22.02       23.57     16.34 o 
  -5   7   9       69.42       65.90     16.78 o 
  -4   7   9      219.91      228.64     23.93 o 
  -3   7   9      430.83      403.03     30.99 o 
  -2   7   9      333.26      321.32     32.13 o 
  -1   7   9      441.31      460.38     48.75 o 
   0   7   9      142.73      177.84     24.38 o 
   1   7   9      200.35      205.57     21.55 o 
   2   7   9      116.38      121.89     22.99 o 
   3   7   9      145.18      166.82     17.00 o 
   4   7   9       24.42       46.61     18.85 o 
   5   7   9      132.03      129.84     23.27 o 
 -11   8   9       22.21        0.00     16.78 o 
 -10   8   9       55.73       29.00     22.71 o 
  -9   8   9       93.12      124.64     19.98 o 
  -8   8   9       57.94       36.29     17.70 o 
  -7   8   9        3.52       16.89     16.95 o 
  -6   8   9      807.53      907.85     56.87 o 
  -5   8   9       19.69       31.26     17.03 o 
  -4   8   9      154.73      147.26     20.50 o 
  -3   8   9       27.67       40.36     16.95 o 
  -2   8   9      162.08      157.06     62.88 o 
  -1   8   9        1.09        0.00     18.28 o 
   0   8   9      130.28      134.62     25.48 o 
   1   8   9      267.98      322.99     34.35 o 
   2   8   9       34.80        0.00     21.05 o 
   3   8   9      119.21      118.00     26.04 o 
  -9   9   9       26.90       32.91     18.44 o 
  -8   9   9      273.51      312.55     28.88 o 
  -7   9   9       74.95       92.85     19.96 o 
  -6   9   9       31.79       24.26     18.37 o 
  -5   9   9       34.30       37.49     19.39 o 
  -4   9   9      319.94      339.40     47.37 o 
  -3   9   9      169.78      184.12     45.71 o 
  -2   9   9      138.16      158.61     35.46 o 
  -1   9   9      200.91      208.52     23.69 o 
   0   9   9       56.35       54.62     18.03 o 
   1   9   9       81.17      103.05     24.93 o 
  -5  10   9      207.29      255.59     27.42 o 
  -4  10   9       18.12        5.60     18.17 o 
  -3  10   9       22.33       27.37     18.62 o 
  -2  10   9        2.86        5.94     17.73 o 
  -8  -9  10        8.53       28.02     18.65 o 
  -7  -9  10        1.08        0.00     17.19 o 
  -6  -9  10       65.78       87.94     19.87 o 
  -5  -9  10       25.98       47.19     17.95 o 
  -4  -9  10       73.43      104.97     19.26 o 
  -3  -9  10       60.35       69.94     18.14 o 
  -2  -9  10       43.88       33.55     16.36 o 
  -1  -9  10       99.54       74.79     31.58 o 
 -10  -8  10       31.33       15.70     28.53 o 
  -9  -8  10       50.59       49.39     19.94 o 
  -8  -8  10       47.34       38.87     18.85 o 
  -7  -8  10       80.12       90.71     27.15 o 
  -6  -8  10       24.13        8.64     16.69 o 
  -5  -8  10       21.05       16.53     16.91 o 
  -4  -8  10      125.21      158.81     20.39 o 
  -3  -8  10      373.61      436.61     31.23 o 
  -2  -8  10       24.29       13.14     15.10 o 
  -1  -8  10       81.72       81.73     20.50 o 
   0  -8  10      270.14      296.63     41.27 o 
   1  -8  10       29.38       32.79     16.88 o 
   2  -8  10       30.26       26.59     23.27 o 
 -12  -7  10       67.96       70.89     19.57 o 
 -11  -7  10      186.83      189.12     23.82 o 
 -10  -7  10       43.51       39.86     18.21 o 
  -9  -7  10      264.07      264.48     25.16 o 
  -8  -7  10       19.28       11.25     31.86 o 
  -7  -7  10       57.89       71.19     18.34 o 
  -6  -7  10        4.90       32.06     29.64 o 
  -5  -7  10      320.41      367.96     29.74 o 
  -4  -7  10      147.33      139.61     21.61 o 
  -3  -7  10        1.89        0.00     16.34 o 
  -2  -7  10      237.28      283.67     19.61 o 
  -1  -7  10      264.05      290.47     27.72 o 
   0  -7  10       87.24       95.53     18.21 o 
   1  -7  10       90.37       68.40     17.74 o 
   2  -7  10      153.14      133.52     28.81 o 
   3  -7  10       70.92       22.16     24.38 o 
 -13  -6  10       10.45        9.15     20.22 o 
 -12  -6  10      176.91      170.32     21.91 o 
 -11  -6  10       26.71       33.50     28.53 o 
 -10  -6  10       51.99       76.73     18.75 o 
  -9  -6  10      269.11      253.43     46.54 o 
  -8  -6  10      478.93      481.79     36.33 o 
  -7  -6  10      155.43      147.13     20.77 o 
  -6  -6  10      394.25      400.34     30.31 o 
  -5  -6  10      308.42      339.14     41.00 o 
  -4  -6  10      151.72      190.85     20.22 o 
  -3  -6  10      367.45      384.77     23.50 o 
  -2  -6  10      296.60      326.03     21.61 o 
  -1  -6  10      220.22      267.92     18.03 o 
   0  -6  10      108.28      112.56     18.14 o 
   1  -6  10      418.48      427.97     29.97 o 
   2  -6  10       70.11      106.92     26.59 o 
   3  -6  10        1.63        0.00     18.28 o 
   4  -6  10       88.34       64.97     20.18 o 
 -14  -5  10       47.94       58.45     18.44 o 
 -13  -5  10      142.04      143.98     21.03 o 
 -12  -5  10       43.12       62.22     18.73 o 
 -11  -5  10        2.50        0.00     16.59 o 
 -10  -5  10      883.23      891.78     55.70 o 
  -9  -5  10       25.70       30.11     17.19 o 
  -8  -5  10       29.87       21.67     18.28 o 
  -7  -5  10       44.47       49.74     16.88 o 
  -6  -5  10     1122.48     1216.72     65.12 o 
  -5  -5  10        0.38        2.28     16.90 o 
  -4  -5  10      421.55      424.30     28.30 o 
  -3  -5  10      532.46      524.10     27.86 o 
  -2  -5  10      270.06      288.98     19.62 o 
  -1  -5  10      198.86      219.44     16.13 o 
   0  -5  10      257.42      283.35     24.67 o 
   1  -5  10      105.31       93.88     25.76 o 
   2  -5  10       69.79       39.89     22.16 o 
   3  -5  10      496.84      491.41     50.97 o 
   4  -5  10       55.37       64.18     19.98 o 
   5  -5  10       16.54       13.42     18.53 o 
 -15  -4  10        6.53       14.76     16.81 o 
 -14  -4  10       58.07       74.39     18.85 o 
 -13  -4  10      106.32       86.24     20.78 o 
 -12  -4  10       42.52       41.09     18.03 o 
 -11  -4  10      327.19      388.78     74.24 o 
 -10  -4  10       71.11       54.51     29.64 o 
  -9  -4  10      191.42      193.47     23.82 o 
  -8  -4  10      705.57      682.38     43.94 o 
  -7  -4  10     1294.08     1312.15     70.22 o 
  -6  -4  10      125.94      138.47     19.57 o 
  -5  -4  10      317.33      299.38     26.27 o 
  -4  -4  10     1042.03     1001.05     46.98 o 
  -3  -4  10      115.59      108.77     12.40 o 
  -2  -4  10     1312.58     1286.10     53.49 o 
  -1  -4  10      268.63      276.46     17.97 o 
   0  -4  10      226.19      213.29     19.78 o 
   1  -4  10      182.68      221.59     21.88 o 
   2  -4  10      167.22      168.97     27.70 o 
   3  -4  10       47.00       60.03     19.94 o 
   4  -4  10        7.36       11.63     18.84 o 
   5  -4  10      489.13      414.70     33.99 o 
   6  -4  10       99.73       97.27     29.09 o 
 -15  -3  10        7.29        7.01     19.94 o 
 -14  -3  10      176.39      194.29     28.25 o 
 -13  -3  10       35.73       17.76     21.33 o 
 -12  -3  10      233.45      215.03     23.96 o 
 -11  -3  10      922.43     1001.44     59.13 o 
 -10  -3  10      101.14      102.32     19.47 o 
  -9  -3  10      613.84      622.31     43.15 o 
  -8  -3  10       86.33       82.95     21.06 o 
  -7  -3  10      674.31      715.11     34.12 o 
  -6  -3  10       41.35       45.80      9.76 o 
  -5  -3  10     3105.52     3065.53    123.35 o 
  -4  -3  10      260.67      238.96     16.29 o 
  -3  -3  10      232.43      225.45     18.01 o 
  -2  -3  10     1118.28     1063.67     46.78 o 
  -1  -3  10      445.27      451.38     26.10 o 
   0  -3  10       61.95       74.34     14.69 o 
   1  -3  10       85.50       95.28     15.38 o 
   2  -3  10      862.61      890.29     72.58 o 
   3  -3  10        1.09        0.00     17.32 o 
   4  -3  10      554.82      529.05     67.31 o 
   5  -3  10       16.98        0.00     17.79 o 
   6  -3  10       14.27       42.06     25.48 o 
 -15  -2  10       58.83       69.69     19.16 o 
 -14  -2  10       79.59       70.37     19.88 o 
 -13  -2  10      310.35      315.49     30.08 o 
 -12  -2  10      243.63      203.98     24.17 o 
 -11  -2  10       18.91       20.98     17.03 o 
 -10  -2  10      330.98      331.10     27.11 o 
  -9  -2  10      693.67      752.77     41.89 o 
  -8  -2  10      463.39      481.93     26.15 o 
  -7  -2  10     1024.43     1073.67     47.95 o 
  -6  -2  10      114.66      118.32     11.89 o 
  -5  -2  10       96.75       90.60      8.66 o 
  -4  -2  10      404.52      369.76     18.59 o 
  -3  -2  10     2325.26     2118.32     88.91 o 
  -2  -2  10      208.04      224.83     14.66 o 
  -1  -2  10     1163.83     1080.87     44.76 o 
   0  -2  10      590.51      562.89     36.23 o 
   1  -2  10       86.06      114.68     23.27 o 
   2  -2  10      120.29       97.82     19.77 o 
   3  -2  10       77.76       75.43     18.95 o 
   4  -2  10      293.98      282.52     34.35 o 
   5  -2  10       28.34       22.41     18.03 o 
   6  -2  10      359.23      300.16     60.66 o 
   7  -2  10       22.82       18.07     19.11 o 
 -16  -1  10       36.69       21.94     17.61 o 
 -15  -1  10      160.52      164.42     22.43 o 
 -14  -1  10      129.43      151.11     21.83 o 
 -13  -1  10      294.80      286.33     41.37 o 
 -12  -1  10      159.32      179.26     15.86 o 
 -11  -1  10       95.56      119.02     13.67 o 
 -10  -1  10      797.05      800.96     49.39 o 
  -9  -1  10      298.25      307.17     20.16 o 
  -8  -1  10        7.51        0.00     11.43 o 
  -7  -1  10      363.60      373.97     18.32 o 
  -6  -1  10     2375.91     2374.12     87.49 o 
  -5  -1  10      702.02      670.43     27.17 o 
  -4  -1  10     1223.73     1153.48     45.03 o 
  -3  -1  10      712.28      614.99     25.40 o 
  -2  -1  10      656.59      620.86     26.15 o 
  -1  -1  10     1198.98     1142.69     58.16 o 
   0  -1  10      244.67      283.88     25.76 o 
   1  -1  10      486.34      445.49     32.26 o 
   2  -1  10      651.36      664.95     57.89 o 
   3  -1  10     1147.28     1094.72     86.43 o 
   4  -1  10       91.34       78.28     19.04 o 
   5  -1  10       61.15       41.28     17.53 o 
   6  -1  10       14.10       25.50     17.87 o 
   7  -1  10       49.29       40.22     23.82 o 
 -16   0  10        9.38       32.13     33.24 o 
 -15   0  10      321.64      347.34     29.01 o 
 -14   0  10      144.80      124.10     19.94 o 
 -13   0  10        5.75        0.00     12.08 o 
 -12   0  10      338.64      343.63     26.00 o 
 -11   0  10      208.49      224.76     15.43 o 
 -10   0  10      710.69      725.98     34.40 o 
  -9   0  10        9.30        0.00      8.89 o 
  -8   0  10     1440.83     1414.29     61.08 o 
  -7   0  10        4.40       11.54      8.12 o 
  -6   0  10     2583.94     2593.65    108.52 o 
  -5   0  10      300.84      305.18     17.41 o 
  -4   0  10      201.03      210.70     15.66 o 
  -3   0  10      100.25       76.54     10.95 o 
  -2   0  10     2615.13     2433.75    102.33 o 
  -1   0  10      579.02      590.27     33.76 o 
   0   0  10       77.23       66.04     11.65 o 
   1   0  10      727.02      677.60     44.04 o 
   2   0  10      353.84      307.46     26.22 o 
   3   0  10        5.72        0.00     50.14 o 
   4   0  10        0.71        0.00     22.99 o 
   5   0  10      405.38      340.86     28.61 o 
   6   0  10        0.56        2.73     17.18 o 
   7   0  10       58.36       22.40     18.12 o 
 -16   1  10       34.43       12.74     17.73 o 
 -15   1  10      173.05      171.74     23.82 o 
 -14   1  10      133.12      102.49     20.50 o 
 -13   1  10      227.34      220.34     20.19 o 
 -12   1  10      168.04      187.98     17.91 o 
 -11   1  10      128.03      139.04     15.44 o 
 -10   1  10      789.62      802.64     46.02 o 
  -9   1  10      289.88      311.15     27.98 o 
  -8   1  10       14.24       13.34     10.78 o 
  -7   1  10      365.09      352.06     25.03 o 
  -6   1  10     2422.90     2419.66    123.18 o 
  -5   1  10      642.85      618.22     36.38 o 
  -4   1  10     1321.13     1229.22     62.44 o 
  -3   1  10      665.93      608.57     35.02 o 
  -2   1  10      749.06      656.58     36.59 o 
  -1   1  10     1120.66     1037.94     41.99 o 
   0   1  10      327.52      314.17     16.86 o 
   1   1  10      480.47      396.32     30.68 o 
   2   1  10      618.23      588.60     41.66 o 
   3   1  10     1125.10     1121.26     87.26 o 
   4   1  10       85.26      105.45     18.62 o 
   5   1  10       60.08       43.88     17.60 o 
   6   1  10       14.82       11.38     16.82 o 
   7   1  10       72.29       37.10     30.19 o 
 -15   2  10       64.79       70.91     19.94 o 
 -14   2  10       81.04       85.94     16.11 o 
 -13   2  10      370.41      399.06     27.99 o 
 -12   2  10      230.59      232.03     20.19 o 
 -11   2  10        9.44        0.00     12.60 o 
 -10   2  10      230.02      250.11     40.17 o 
  -9   2  10      691.82      678.40     42.30 o 
  -8   2  10      460.15      470.77     31.49 o 
  -7   2  10     1044.29     1002.35     57.19 o 
  -6   2  10      112.42      105.00     16.07 o 
  -5   2  10       64.10       70.78      9.42 o 
  -4   2  10      468.62      424.70     24.05 o 
  -3   2  10     2318.32     2101.69    108.64 o 
  -2   2  10      216.10      207.66     17.08 o 
  -1   2  10      981.65      892.81     54.81 o 
   0   2  10      655.67      620.45     31.73 o 
   1   2  10      138.50      127.29     14.36 o 
   2   2  10      132.59      128.20     18.37 o 
   3   2  10       60.09       47.70     24.65 o 
   4   2  10      319.92      300.07     26.31 o 
   5   2  10       40.51       29.05     17.53 o 
   6   2  10      337.22      248.50     34.35 o 
   7   2  10       25.00       36.96     17.83 o 
 -15   3  10        8.94       17.91     19.94 o 
 -14   3  10      111.32      104.88     24.65 o 
 -13   3  10       21.04       11.31     14.34 o 
 -12   3  10      195.29      176.24     29.92 o 
 -11   3  10      941.59      942.32     55.61 o 
 -10   3  10       97.47       95.36     16.11 o 
  -9   3  10      659.69      659.85     50.69 o 
  -8   3  10       91.96       91.83     14.90 o 
  -7   3  10      659.83      635.50     41.11 o 
  -6   3  10       45.22       34.36     16.90 o 
  -5   3  10     2945.88     2703.46    150.42 o 
  -4   3  10      255.00      248.35     14.87 o 
  -3   3  10      192.66      178.86     15.00 o 
  -2   3  10     1037.06     1041.14     55.01 o 
  -1   3  10      642.05      589.66     28.38 o 
   0   3  10       51.40       65.37     12.19 o 
   1   3  10       82.77       72.03     16.45 o 
   2   3  10      861.97      860.31     53.49 o 
   3   3  10        5.78        0.48     15.89 o 
   4   3  10      568.40      504.50     36.86 o 
   5   3  10       17.95       10.97     16.95 o 
   6   3  10       24.80       12.01     17.88 o 
 -15   4  10       19.51        3.60     15.78 o 
 -14   4  10       72.57       63.58     17.29 o 
 -13   4  10      125.19      107.57     22.16 o 
 -12   4  10       65.45       75.27     16.29 o 
 -11   4  10      272.08      286.60     25.39 o 
 -10   4  10       79.46       67.83     15.43 o 
  -9   4  10      198.85      176.97     18.85 o 
  -8   4  10      699.47      650.82     41.26 o 
  -7   4  10     1274.20     1183.69     68.16 o 
  -6   4  10      229.38      213.65     21.61 o 
  -5   4  10      375.24      388.84     22.15 o 
  -4   4  10     1132.77     1109.41     80.61 o 
  -3   4  10      131.35      137.30     17.42 o 
  -2   4  10     1188.88     1125.96     53.93 o 
  -1   4  10      267.35      273.87     18.27 o 
   0   4  10      169.76      168.59     15.48 o 
   1   4  10      187.54      210.56     24.80 o 
   2   4  10      150.40      160.85     15.96 o 
   3   4  10       54.22       42.10     16.75 o 
   4   4  10       13.39        8.31     19.94 o 
   5   4  10      471.38      433.06     34.47 o 
   6   4  10      106.29      105.96     26.87 o 
 -14   5  10       37.47       53.28     17.42 o 
 -13   5  10      111.12      100.57     18.61 o 
 -12   5  10       65.53       41.30     15.99 o 
 -11   5  10        1.18        0.00     15.16 o 
 -10   5  10      923.67      949.15     54.44 o 
  -9   5  10       34.65       21.76     14.74 o 
  -8   5  10       28.80       18.02     14.24 o 
  -7   5  10       35.95       34.39     15.07 o 
  -6   5  10     1059.18     1071.04     64.54 o 
  -5   5  10        2.38        0.00     24.10 o 
  -4   5  10      342.01      328.34     27.12 o 
  -3   5  10      536.73      515.14     36.60 o 
  -2   5  10      316.08      332.10     26.09 o 
  -1   5  10      163.62      183.34     21.51 o 
   0   5  10      303.41      307.03     19.73 o 
   1   5  10      132.82      113.43     14.00 o 
   2   5  10       77.95       88.37     13.68 o 
   3   5  10      511.15      504.40     50.69 o 
   4   5  10       41.95       56.51     17.68 o 
   5   5  10       22.34       41.02     17.75 o 
 -13   6  10        1.39        0.00     16.29 o 
 -12   6  10      159.74      166.33     20.87 o 
 -11   6  10       10.04       10.06     16.09 o 
 -10   6  10       36.56       50.96     17.11 o 
  -9   6  10      249.83      277.66     24.49 o 
  -8   6  10      513.92      508.46     35.20 o 
  -7   6  10      181.02      204.12     21.55 o 
  -6   6  10      349.78      377.61     66.76 o 
  -5   6  10      384.65      394.06     29.79 o 
  -4   6  10      119.93      112.07     18.85 o 
  -3   6  10      371.42      357.89     39.89 o 
  -2   6  10      273.50      269.80     32.69 o 
  -1   6  10      193.65      198.27     25.21 o 
   0   6  10      103.46      106.30     28.53 o 
   1   6  10      371.45      398.15     51.25 o 
   2   6  10       72.01       68.17     13.80 o 
   3   6  10        3.07        3.54     16.63 o 
   4   6  10       83.15       74.46     18.79 o 
 -12   7  10       79.26       68.57     35.18 o 
 -11   7  10      220.96      240.04     23.69 o 
 -10   7  10       44.79       24.79     17.10 o 
  -9   7  10      227.62      208.84     23.41 o 
  -8   7  10       18.12        0.00     15.94 o 
  -7   7  10       65.34       72.91     18.02 o 
  -6   7  10        9.73       25.14     16.95 o 
  -5   7  10      353.61      388.66     30.83 o 
  -4   7  10      133.62      128.10     19.88 o 
  -3   7  10       12.17       32.88     22.16 o 
  -2   7  10      251.36      243.76     30.47 o 
  -1   7  10      264.88      249.86     32.13 o 
   0   7  10       92.51       90.86     22.71 o 
   1   7  10      104.21      120.87     20.05 o 
   2   7  10      164.80      195.97     23.01 o 
   3   7  10       65.14        4.43     33.24 o 
 -10   8  10       17.15        0.00     17.53 o 
  -9   8  10       64.65       64.34     19.67 o 
  -8   8  10       55.84       39.99     17.79 o 
  -7   8  10       77.70       99.60     26.87 o 
  -6   8  10       37.86       19.89     17.32 o 
  -5   8  10       15.05       11.46     18.01 o 
  -4   8  10      147.03      124.06     20.28 o 
  -3   8  10      337.83      333.32     29.54 o 
  -2   8  10       17.12        0.00     16.18 o 
  -1   8  10       93.46      132.41     24.38 o 
   0   8  10      250.87      228.25     31.58 o 
   1   8  10       29.39       47.64     22.16 o 
   2   8  10       19.61       38.23     22.71 o 
  -8   9  10        6.24       28.56     18.81 o 
  -7   9  10        8.22        0.00     17.95 o 
  -6   9  10       64.41       78.89     20.22 o 
  -5   9  10       18.27        1.87     17.75 o 
  -4   9  10       64.16       59.54     19.04 o 
  -3   9  10       57.29       74.18     19.16 o 
  -2   9  10       51.79       40.29     17.93 o 
  -1   9  10       93.62       94.70     34.07 o 
  -5  -9  11       46.61       85.30     18.95 o 
  -4  -9  11       12.31        7.36     18.01 o 
  -9  -8  11        6.92        0.00     19.39 o 
  -8  -8  11       35.00       58.17     28.25 o 
  -7  -8  11       12.45        0.21     17.28 o 
  -6  -8  11      142.59      128.13     21.68 o 
  -5  -8  11        1.98        0.00     16.91 o 
  -4  -8  11      295.06      372.28     28.35 o 
  -3  -8  11      110.12      133.66     19.54 o 
  -2  -8  11       42.81       37.67     28.81 o 
  -1  -8  11      196.00      202.62     23.11 o 
   0  -8  11       50.76       64.13     18.21 o 
 -11  -7  11       41.75       64.66     19.06 o 
 -10  -7  11       40.52       46.59     24.10 o 
  -9  -7  11       47.66       49.89     26.04 o 
  -8  -7  11      271.34      299.63     54.85 o 
  -7  -7  11      112.77      155.47     29.92 o 
  -6  -7  11      223.65      233.52     24.76 o 
  -5  -7  11      114.04      121.14     19.25 o 
  -4  -7  11       55.42       64.35     17.11 o 
  -3  -7  11      107.00      139.81     25.21 o 
  -2  -7  11      187.21      234.42     30.44 o 
  -1  -7  11      207.42      202.25     47.92 o 
   0  -7  11        6.53       13.08     15.93 o 
   1  -7  11      191.44      198.34     32.13 o 
   2  -7  11      127.83       98.06     28.25 o 
 -13  -6  11       52.29       35.97     20.50 o 
 -12  -6  11       58.63       39.01     19.06 o 
 -11  -6  11      232.27      264.71     25.69 o 
 -10  -6  11       14.90       11.88     17.28 o 
  -9  -6  11      294.26      295.61     27.66 o 
  -8  -6  11       36.94       53.34     17.83 o 
  -7  -6  11       30.74       14.06     16.70 o 
  -6  -6  11       82.29       66.00     17.29 o 
  -5  -6  11      703.12      775.90     47.16 o 
  -4  -6  11      155.18      176.17     19.54 o 
  -3  -6  11      265.49      292.40     19.73 o 
  -2  -6  11      321.87      394.41     23.26 o 
  -1  -6  11       23.82       16.28     15.97 o 
   0  -6  11      157.73      165.66     20.37 o 
   1  -6  11      159.76      115.79     28.25 o 
   2  -6  11      165.43      165.65     30.47 o 
   3  -6  11      119.75      108.62     35.73 o 
 -13  -5  11      186.53      168.39     23.03 o 
 -12  -5  11       64.11       60.38     19.14 o 
 -11  -5  11      247.12      243.24     25.14 o 
 -10  -5  11       23.96       27.11     17.61 o 
  -9  -5  11       78.91       87.28     18.65 o 
  -8  -5  11       84.81      110.55     39.33 o 
  -7  -5  11     1062.58     1081.14     63.16 o 
  -6  -5  11      145.45      177.01     31.86 o 
  -5  -5  11      162.38      166.06     19.83 o 
  -4  -5  11      470.30      461.00     51.52 o 
  -3  -5  11      563.46      609.57     31.31 o 
  -2  -5  11       42.99       46.50     11.52 o 
  -1  -5  11      195.84      214.79     21.28 o 
   0  -5  11      545.73      562.64     38.19 o 
   1  -5  11       34.92        0.00     18.84 o 
   2  -5  11      183.06      158.45     28.81 o 
   3  -5  11      103.42      105.79     20.99 o 
   4  -5  11       43.92       31.22     19.77 o 
 -14  -4  11       52.07       69.26     27.98 o 
 -13  -4  11       13.73       26.27     18.65 o 
 -12  -4  11      150.59      198.43     24.05 o 
 -11  -4  11       51.30       50.77     19.04 o 
 -10  -4  11      489.94      514.66     72.58 o 
  -9  -4  11      492.25      560.63     37.70 o 
  -8  -4  11      168.01      178.70     21.80 o 
  -7  -4  11       35.30       33.63     31.30 o 
  -6  -4  11      427.67      441.01     30.37 o 
  -5  -4  11      453.60      495.81     32.17 o 
  -4  -4  11      629.76      646.47     31.80 o 
  -3  -4  11      366.53      388.21     23.64 o 
  -2  -4  11      447.50      455.49     24.58 o 
  -1  -4  11      656.48      686.47     42.50 o 
   0  -4  11      248.39      234.09     20.93 o 
   1  -4  11       52.76       88.64     23.82 o 
   2  -4  11      315.95      324.09     37.12 o 
   3  -4  11      321.37      269.54     28.04 o 
   4  -4  11      249.39      200.79     24.98 o 
   5  -4  11      124.82       77.25     20.38 o 
 -15  -3  11      176.63      191.58     23.93 o 
 -14  -3  11       41.40       35.81     20.22 o 
 -13  -3  11       65.38       92.70     19.68 o 
 -12  -3  11      392.60      410.81     57.62 o 
 -11  -3  11      261.23      230.62     26.59 o 
 -10  -3  11        5.62       12.65     21.33 o 
  -9  -3  11       24.68       13.69     36.01 o 
  -8  -3  11      694.18      713.03     70.64 o 
  -7  -3  11       20.51       24.68      9.59 o 
  -6  -3  11     1138.34     1165.36     51.40 o 
  -5  -3  11      292.89      339.38     37.67 o 
  -4  -3  11      289.03      323.03     19.33 o 
  -3  -3  11      166.22      175.83     14.21 o 
  -2  -3  11     1322.10     1330.48     56.48 o 
  -1  -3  11      502.06      497.92     26.38 o 
   0  -3  11      232.78      262.80     21.72 o 
   1  -3  11      817.71      787.25     67.04 o 
   2  -3  11       23.82       32.89     17.87 o 
   3  -3  11        8.26       13.58     18.60 o 
   4  -3  11       88.59      101.90     27.98 o 
   5  -3  11      247.48      197.76     29.64 o 
 -15  -2  11       15.00        0.00     17.70 o 
 -14  -2  11      198.90      183.45     24.28 o 
 -13  -2  11      189.23      182.54     25.26 o 
 -12  -2  11       66.45       52.46     19.21 o 
 -11  -2  11      203.67      162.55     23.87 o 
 -10  -2  11     1249.31     1363.52    109.14 o 
  -9  -2  11      706.14      733.51     43.22 o 
  -8  -2  11      459.56      489.39     26.05 o 
  -7  -2  11       14.25       12.82     22.31 o 
  -6  -2  11      567.09      589.82     29.86 o 
  -5  -2  11      209.97      215.31     19.43 o 
  -4  -2  11      884.42      896.36     35.96 o 
  -3  -2  11      413.86      419.00     23.19 o 
  -2  -2  11      516.20      519.67     26.88 o 
  -1  -2  11     1389.57     1386.02     72.47 o 
   0  -2  11      532.72      504.15     46.54 o 
   1  -2  11       31.21       44.87     20.50 o 
   2  -2  11       37.05       52.67     19.03 o 
   3  -2  11     1094.45     1082.53     82.55 o 
   4  -2  11      125.47      139.18     21.89 o 
   5  -2  11       88.88       92.88     20.55 o 
   6  -2  11       16.00       24.96     23.82 o 
 -15  -1  11       94.71      105.34     23.27 o 
 -14  -1  11       87.85       41.69     20.05 o 
 -13  -1  11      187.92      193.20     33.79 o 
 -12  -1  11      377.33      420.20     26.02 o 
 -11  -1  11      274.12      296.83     25.70 o 
 -10  -1  11      125.85      132.33     13.79 o 
  -9  -1  11      345.66      358.82     22.45 o 
  -8  -1  11     1051.60     1049.36     48.83 o 
  -7  -1  11     1396.25     1408.46     53.29 o 
  -6  -1  11      261.49      275.78     15.68 o 
  -5  -1  11      282.01      284.24     15.89 o 
  -4  -1  11      284.59      308.22     16.07 o 
  -3  -1  11      620.13      571.39     23.81 o 
  -2  -1  11      204.38      222.42     21.05 o 
  -1  -1  11      972.87      965.70     51.71 o 
   0  -1  11     1034.89     1024.92     80.89 o 
   1  -1  11      425.46      399.79     47.64 o 
   2  -1  11      426.47      414.64     72.85 o 
   3  -1  11       57.24       43.07     26.32 o 
   4  -1  11       60.60       63.91     27.70 o 
   5  -1  11      267.73      275.05     26.75 o 
   6  -1  11      398.03      365.56     31.58 o 
 -15   0  11      220.54       94.18     38.78 o 
 -14   0  11       49.64       69.81     18.28 o 
 -13   0  11      172.13      192.05     25.76 o 
 -12   0  11      127.81      127.89     15.97 o 
 -11   0  11     1052.06     1108.56     61.68 o 
 -10   0  11        0.89        0.00     11.44 o 
  -9   0  11     1063.73     1124.65     49.77 o 
  -8   0  11       10.17        0.00     10.87 o 
  -7   0  11       36.69       49.70     17.07 o 
  -6   0  11       95.35      112.33     11.07 o 
  -5   0  11     2135.05     2284.89    117.29 o 
  -4   0  11        1.54        7.85      8.58 o 
  -3   0  11      149.35      185.85     13.88 o 
  -2   0  11     1106.32     1079.38     48.28 o 
  -1   0  11      448.32      397.48     22.49 o 
   0   0  11      821.91      893.06     71.47 o 
   1   0  11      231.96      200.08     42.66 o 
   2   0  11      742.71      713.56     60.94 o 
   3   0  11        5.06        1.21     16.82 o 
   4   0  11      947.92      890.29     87.53 o 
   5   0  11        1.15       27.70     17.51 o 
   6   0  11       33.03       36.85     18.17 o 
 -15   1  11       86.50       93.63     20.50 o 
 -14   1  11       86.48      111.91     19.94 o 
 -13   1  11      188.14      171.19     23.82 o 
 -12   1  11      350.14      405.53     40.44 o 
 -11   1  11      301.04      335.53     24.48 o 
 -10   1  11      116.12      119.89     15.29 o 
  -9   1  11      338.07      368.89     35.73 o 
  -8   1  11     1039.54     1057.17     57.39 o 
  -7   1  11     1384.88     1395.23     74.23 o 
  -6   1  11      285.42      295.90     21.72 o 
  -5   1  11      269.85      288.59     23.27 o 
  -4   1  11      221.93      248.10     19.58 o 
  -3   1  11      548.79      533.86     33.02 o 
  -2   1  11      311.34      311.46     17.69 o 
  -1   1  11      936.02      902.53     42.31 o 
   0   1  11     1029.81     1037.10     79.78 o 
   1   1  11      453.60      403.86     48.20 o 
   2   1  11      487.74      409.64     32.46 o 
   3   1  11       53.16       38.64     17.25 o 
   4   1  11       61.46       97.64     18.87 o 
   5   1  11      278.34      269.53     37.95 o 
   6   1  11      366.09      387.42     83.38 o 
 -15   2  11       11.96        1.66     17.17 o 
 -14   2  11      217.33      185.59     25.48 o 
 -13   2  11      268.28      286.05     22.16 o 
 -12   2  11       48.71       24.02     14.10 o 
 -11   2  11      222.56      252.05     20.43 o 
 -10   2  11     1234.04     1322.84     72.28 o 
  -9   2  11      667.07      644.39     41.71 o 
  -8   2  11      426.04      429.73     31.49 o 
  -7   2  11       17.64        5.21     11.44 o 
  -6   2  11      550.92      579.39     36.77 o 
  -5   2  11      201.80      204.82     16.17 o 
  -4   2  11      952.98      928.31     49.24 o 
  -3   2  11      410.08      408.05     26.50 o 
  -2   2  11      596.94      557.33     28.79 o 
  -1   2  11     1306.02     1318.53     72.24 o 
   0   2  11      477.14      444.15     34.04 o 
   1   2  11       40.12        9.22     28.53 o 
   2   2  11       34.54       43.30     16.68 o 
   3   2  11     1032.35     1015.79     86.43 o 
   4   2  11      122.44       88.55     19.11 o 
   5   2  11      104.90       87.12     19.10 o 
   6   2  11       14.37       17.13     16.89 o 
 -15   3  11      193.96      201.93     20.90 o 
 -14   3  11       40.94       33.56     38.23 o 
 -13   3  11       47.73       27.45     15.26 o 
 -12   3  11      339.25      352.58     27.52 o 
 -11   3  11      280.15      312.67     50.97 o 
 -10   3  11        7.87       16.98     13.93 o 
  -9   3  11       19.61        7.74     13.22 o 
  -8   3  11      745.13      721.63     43.67 o 
  -7   3  11       11.49        0.00     12.30 o 
  -6   3  11     1167.47     1075.88     62.68 o 
  -5   3  11      381.92      328.53     35.46 o 
  -4   3  11      252.69      256.90     23.11 o 
  -3   3  11      160.55      173.00     13.46 o 
  -2   3  11     1286.23     1248.84     57.61 o 
  -1   3  11      526.60      506.69     27.64 o 
   0   3  11      244.25      244.53     19.54 o 
   1   3  11      833.76      800.55     40.20 o 
   2   3  11       20.80       26.48     36.84 o 
   3   3  11       19.42        5.16     19.39 o 
   4   3  11       91.52      104.11     19.17 o 
   5   3  11      264.21      246.64     24.29 o 
 -14   4  11       63.34       75.62     17.81 o 
 -13   4  11       13.61        2.97     15.55 o 
 -12   4  11      163.03      184.54     26.87 o 
 -11   4  11       69.22       70.55     16.59 o 
 -10   4  11      454.99      442.56     32.69 o 
  -9   4  11      468.12      493.05     35.77 o 
  -8   4  11      181.00      183.98     19.69 o 
  -7   4  11       27.30        7.39     13.32 o 
  -6   4  11      372.62      360.74     28.96 o 
  -5   4  11      414.92      430.96     26.08 o 
  -4   4  11      619.75      597.68     67.04 o 
  -3   4  11      409.28      474.01     34.63 o 
  -2   4  11      421.96      420.87     53.18 o 
  -1   4  11      660.11      671.40     47.28 o 
   0   4  11      219.76      220.92     17.75 o 
   1   4  11       52.30       39.12     12.62 o 
   2   4  11      304.55      311.80     27.23 o 
   3   4  11      331.20      297.46     27.42 o 
   4   4  11      241.99      212.95     40.44 o 
   5   4  11      116.78      100.74     19.74 o 
 -13   5  11      168.35      193.25     28.81 o 
 -12   5  11       77.76       76.75     17.73 o 
 -11   5  11      195.41      215.66     22.63 o 
 -10   5  11       36.53       20.31     15.58 o 
  -9   5  11       80.12       48.77     16.19 o 
  -8   5  11       81.67       88.19     17.97 o 
  -7   5  11     1097.23     1118.59     62.62 o 
  -6   5  11      163.02      146.31     28.81 o 
  -5   5  11      173.64      199.13     29.64 o 
  -4   5  11      507.93      507.47     45.98 o 
  -3   5  11      578.11      583.21     41.47 o 
  -2   5  11       30.94       30.23     18.01 o 
  -1   5  11      178.86      189.24     21.83 o 
   0   5  11      571.39      582.95     40.21 o 
   1   5  11       37.83       45.43     12.90 o 
   2   5  11      184.97      204.62     22.23 o 
   3   5  11       89.38       87.62     32.96 o 
   4   5  11       45.92       45.15     18.06 o 
 -13   6  11       42.82       53.68     17.81 o 
 -12   6  11       78.46      104.39     18.85 o 
 -11   6  11      204.32      212.74     23.69 o 
 -10   6  11       48.08       44.95     17.11 o 
  -9   6  11      311.23      309.98     26.33 o 
  -8   6  11       42.59       45.76     17.32 o 
  -7   6  11       25.10       28.58     16.27 o 
  -6   6  11       69.93       89.06     17.17 o 
  -5   6  11      672.01      720.18     47.06 o 
  -4   6  11      148.01      135.97     19.36 o 
  -3   6  11      297.29      304.15     33.24 o 
  -2   6  11      338.81      310.24     36.56 o 
  -1   6  11       21.95        8.31     18.84 o 
   0   6  11      170.34      183.63     27.98 o 
   1   6  11      130.26      133.58     23.27 o 
   2   6  11      164.74      155.96     29.09 o 
   3   6  11      120.03      130.19     38.78 o 
 -11   7  11       48.26       18.31     23.27 o 
 -10   7  11       36.39       41.60     20.78 o 
  -9   7  11       61.74       70.61     18.44 o 
  -8   7  11      240.40      257.81     26.09 o 
  -7   7  11      110.04      133.25     21.01 o 
  -6   7  11      263.08      285.59     25.09 o 
  -5   7  11       95.33       93.58     18.85 o 
  -4   7  11       63.26       58.58     17.28 o 
  -3   7  11       78.24       86.47     18.44 o 
  -2   7  11      149.55      100.28     24.93 o 
  -1   7  11      221.89      227.14     28.81 o 
   0   7  11       20.90       47.09     21.05 o 
   1   7  11      216.59      229.36     30.47 o 
   2   7  11      122.58      144.60     26.59 o 
  -9   8  11       12.62       13.78     18.53 o 
  -8   8  11       39.80       28.43     18.37 o 
  -7   8  11        7.65        0.00     23.27 o 
  -6   8  11      140.96      181.32     22.34 o 
  -5   8  11        1.45        0.00     16.52 o 
  -4   8  11      282.25      269.79     34.07 o 
  -3   8  11      124.30      109.79     19.98 o 
  -2   8  11       53.17       40.88     18.84 o 
  -1   8  11      218.56      250.41     30.47 o 
   0   8  11       37.45       39.89     21.61 o 
  -5   9  11       66.48       68.61     20.50 o 
  -4   9  11        3.77        0.00     17.37 o 
  -8  -8  12       26.36       25.95     17.93 o 
  -7  -8  12      318.08      375.92     46.54 o 
  -6  -8  12       27.26       43.09     26.87 o 
  -5  -8  12      168.49      192.38     44.60 o 
  -4  -8  12      125.27      146.68     28.25 o 
  -3  -8  12       81.54      143.49     32.69 o 
 -10  -7  12       27.12       37.41     18.62 o 
  -9  -7  12      297.44      357.98     30.44 o 
  -8  -7  12       71.61       58.09     18.85 o 
  -7  -7  12       52.66       74.95     35.46 o 
  -6  -7  12       63.55      103.73     18.96 o 
  -5  -7  12      107.37      122.24     18.85 o 
  -4  -7  12       19.30        1.36     15.26 o 
  -3  -7  12      202.01      261.74     35.46 o 
  -2  -7  12      128.43      111.84     19.30 o 
  -1  -7  12       58.47       57.16     17.74 o 
   0  -7  12      182.38      180.05     30.47 o 
 -12  -6  12      127.92      145.06     24.65 o 
 -11  -6  12      117.17      118.95     21.80 o 
 -10  -6  12       52.33       44.51     18.85 o 
  -9  -6  12        5.03       12.93     17.28 o 
  -8  -6  12      130.93      125.70     20.22 o 
  -7  -6  12      248.95      230.37     35.18 o 
  -6  -6  12      510.68      509.27     36.16 o 
  -5  -6  12      224.62      279.03     23.83 o 
  -4  -6  12      167.94      174.54     19.97 o 
  -3  -6  12      244.10      265.54     32.95 o 
  -2  -6  12      250.56      303.02     25.55 o 
  -1  -6  12       51.38       46.80     17.51 o 
   0  -6  12      116.42       86.98     26.04 o 
   1  -6  12      212.04      255.40     35.46 o 
 -13  -5  12       19.20       41.91     18.62 o 
 -12  -5  12        0.17        8.04     18.20 o 
 -11  -5  12       29.77       26.26     18.44 o 
 -10  -5  12      403.24      433.59     37.40 o 
  -9  -5  12        3.72       20.51     17.10 o 
  -8  -5  12      348.06      374.29     41.00 o 
  -7  -5  12       81.05       37.28     17.11 o 
  -6  -5  12       63.33       79.53     17.40 o 
  -5  -5  12      115.50      128.32     17.44 o 
  -4  -5  12      570.32      607.25     40.73 o 
  -3  -5  12       47.18       37.88     11.36 o 
  -2  -5  12      146.56      145.47     19.32 o 
  -1  -5  12      612.36      616.17     41.52 o 
   0  -5  12       20.95       23.27     23.27 o 
   1  -5  12       76.12       68.70     26.04 o 
   2  -5  12       32.59       15.42     33.52 o 
 -14  -4  12       68.32       77.21     20.09 o 
 -13  -4  12      115.21      114.16     28.53 o 
 -12  -4  12      214.75      230.17     26.87 o 
 -11  -4  12      124.70      135.14     22.44 o 
 -10  -4  12       71.95       56.49     24.93 o 
  -9  -4  12        3.93        0.00     20.50 o 
  -8  -4  12      323.77      365.22     42.38 o 
  -7  -4  12      166.37      150.71     21.15 o 
  -6  -4  12      816.38      920.78     51.55 o 
  -5  -4  12      293.09      306.00     24.84 o 
  -4  -4  12      270.05      265.27     18.21 o 
  -3  -4  12      391.02      410.35     23.94 o 
  -2  -4  12      325.65      325.91     26.82 o 
  -1  -4  12      158.61      153.60     19.00 o 
   0  -4  12      168.39      191.13     28.25 o 
   1  -4  12      620.73      679.77     56.51 o 
   2  -4  12      172.42      162.14     30.75 o 
   3  -4  12      168.28      149.56     24.15 o 
 -14  -3  12       33.31       59.34     19.77 o 
 -13  -3  12       58.09       60.73     19.87 o 
 -12  -3  12       41.82       47.80     19.29 o 
 -11  -3  12      278.57      296.31     40.17 o 
 -10  -3  12      125.82       89.05     20.05 o 
  -9  -3  12     1192.20     1273.67    104.71 o 
  -8  -3  12      140.99      161.79     29.64 o 
  -7  -3  12       92.07      117.89     12.75 o 
  -6  -3  12      148.81      133.32     17.83 o 
  -5  -3  12      538.03      552.67     28.91 o 
  -4  -3  12       61.44       57.27     10.90 o 
  -3  -3  12      458.08      467.16     25.12 o 
  -2  -3  12      713.64      728.06     34.59 o 
  -1  -3  12       32.14       17.92     13.80 o 
   0  -3  12      854.11      889.74     71.47 o 
   1  -3  12      109.72      142.93     27.15 o 
   2  -3  12       12.24        0.00     18.79 o 
   3  -3  12       10.22       27.86     19.37 o 
   4  -3  12      596.26      595.01     54.85 o 
 -15  -2  12       20.27       35.01     18.87 o 
 -14  -2  12       67.49       71.64     20.22 o 
 -13  -2  12       79.38       94.75     36.84 o 
 -12  -2  12       65.01       73.67     31.02 o 
 -11  -2  12      520.27      558.64     88.09 o 
 -10  -2  12       20.14        4.52     17.88 o 
  -9  -2  12        0.85        2.52     10.56 o 
  -8  -2  12       22.07       22.11     10.76 o 
  -7  -2  12     1391.93     1457.70     75.21 o 
  -6  -2  12       92.27      135.64     22.18 o 
  -5  -2  12      516.62      524.55     30.87 o 
  -4  -2  12      653.32      680.12     36.25 o 
  -3  -2  12      206.54      194.87     15.22 o 
  -2  -2  12      340.92      335.92     24.48 o 
  -1  -2  12      379.40      414.40     44.87 o 
   0  -2  12      590.85      609.96     53.18 o 
   1  -2  12      118.74       78.98     20.50 o 
   2  -2  12      790.53      749.57     67.59 o 
   3  -2  12       15.20        1.58     18.06 o 
   4  -2  12       25.00       29.04     19.06 o 
 -15  -1  12        5.58        3.42     18.95 o 
 -14  -1  12      135.90      121.64     22.63 o 
 -13  -1  12      161.72      184.33     48.20 o 
 -12  -1  12       19.41       24.96     12.41 o 
 -11  -1  12      128.56      154.99     14.96 o 
 -10  -1  12      758.69      816.80     44.31 o 
  -9  -1  12      294.87      341.05     21.89 o 
  -8  -1  12      455.59      514.24     28.53 o 
  -7  -1  12       57.28       78.47     12.01 o 
  -6  -1  12      356.19      340.98     21.29 o 
  -5  -1  12      670.25      679.00     29.16 o 
  -4  -1  12      969.23      963.00     43.11 o 
  -3  -1  12      570.94      580.07     29.27 o 
  -2  -1  12      271.41      267.36     20.93 o 
  -1  -1  12      906.22      917.44     73.13 o 
   0  -1  12      330.32      314.39     27.92 o 
   1  -1  12      225.59      221.05     33.52 o 
   2  -1  12       31.47       26.95     27.42 o 
   3  -1  12      356.01      291.67     41.27 o 
   4  -1  12      287.33      234.98     25.91 o 
 -15   0  12       75.97       73.68     38.78 o 
 -14   0  12       45.35       28.83     15.74 o 
 -13   0  12       22.48       26.59     17.17 o 
 -12   0  12      361.98      396.71     29.14 o 
 -11   0  12       35.06       46.55     13.16 o 
 -10   0  12      720.54      830.79     47.96 o 
  -9   0  12        3.92        5.64     11.18 o 
  -8   0  12      476.84      443.48     28.79 o 
  -7   0  12        0.39       11.91     10.89 o 
  -6   0  12     1545.06     1483.57     65.40 o 
  -5   0  12      534.15      522.78     27.10 o 
  -4   0  12       12.93       14.03      9.38 o 
  -3   0  12     1011.32      982.98     54.54 o 
  -2   0  12      415.00      408.76     23.54 o 
  -1   0  12       36.94       27.44     19.67 o 
   0   0  12      155.15      164.65     21.22 o 
   1   0  12     1078.98     1111.89     86.98 o 
   2   0  12        4.12       19.22     17.81 o 
   3   0  12      336.56      361.70     30.54 o 
   4   0  12        7.78       23.31     17.63 o 
   5   0  12       26.79       14.33     21.33 o 
 -15   1  12        0.41        0.00     17.17 o 
 -14   1  12      139.44      113.57     21.05 o 
 -13   1  12      162.43      166.20     23.82 o 
 -12   1  12       42.51       73.68     18.28 o 
 -11   1  12      104.34      115.79     21.61 o 
 -10   1  12      778.78      888.90     48.77 o 
  -9   1  12      309.40      351.02     27.70 o 
  -8   1  12      440.49      531.40     45.43 o 
  -7   1  12       96.47      100.35     13.84 o 
  -6   1  12      308.73      310.63     23.82 o 
  -5   1  12      742.80      730.85     39.51 o 
  -4   1  12      930.04      900.02     51.28 o 
  -3   1  12      569.59      562.73     29.15 o 
  -2   1  12      258.27      248.73     15.40 o 
  -1   1  12      908.39      897.07     51.09 o 
   0   1  12      306.26      306.80     67.87 o 
   1   1  12      206.59      182.61     22.75 o 
   2   1  12       31.13       40.12     17.63 o 
   3   1  12      353.94      326.50     28.18 o 
   4   1  12      287.89      248.49     25.25 o 
 -15   2  12       14.42        1.11     18.28 o 
 -14   2  12       61.13       42.10     19.94 o 
 -13   2  12       83.49      101.94     21.61 o 
 -12   2  12       74.99       99.34     18.84 o 
 -11   2  12      508.95      562.71     36.59 o 
 -10   2  12       43.31       50.69     14.22 o 
  -9   2  12        1.82        5.09     15.24 o 
  -8   2  12       36.91       33.70     13.17 o 
  -7   2  12     1393.30     1346.52     75.21 o 
  -6   2  12       68.91       61.09     14.22 o 
  -5   2  12      525.69      470.91     45.98 o 
  -4   2  12      640.31      579.18     36.04 o 
  -3   2  12      252.40      236.91     15.93 o 
  -2   2  12      298.17      314.93     20.84 o 
  -1   2  12      429.96      458.88     27.78 o 
   0   2  12      585.54      529.81     35.80 o 
   1   2  12      111.61      119.31     19.29 o 
   2   2  12      813.99      847.68     90.86 o 
   3   2  12       15.03        0.00     16.25 o 
   4   2  12       26.81       32.31     17.45 o 
 -14   3  12       25.61       15.33     15.67 o 
 -13   3  12       75.20       66.47     16.11 o 
 -12   3  12       28.99        7.53     14.96 o 
 -11   3  12      287.14      320.25     29.64 o 
 -10   3  12      120.72      124.88     17.16 o 
  -9   3  12     1151.26     1208.06     67.18 o 
  -8   3  12      143.13      147.49     17.70 o 
  -7   3  12       72.31       73.74     15.03 o 
  -6   3  12      112.56      100.99     15.96 o 
  -5   3  12      539.81      574.86     51.80 o 
  -4   3  12       71.78       62.47     15.68 o 
  -3   3  12      431.98      413.59     32.62 o 
  -2   3  12      687.09      695.85     36.05 o 
  -1   3  12       23.90       25.88     16.29 o 
   0   3  12      844.96      831.03     41.99 o 
   1   3  12      118.88      127.06     52.63 o 
   2   3  12       12.60        0.26     15.81 o 
   3   3  12       10.92       49.38     20.22 o 
   4   3  12      582.71      540.05     38.87 o 
 -14   4  12       73.97       76.02     17.56 o 
 -13   4  12      132.17      116.23     18.61 o 
 -12   4  12      201.54      226.09     22.36 o 
 -11   4  12      140.00      162.43     19.30 o 
 -10   4  12       65.60       64.92     16.48 o 
  -9   4  12        2.98       17.78     14.86 o 
  -8   4  12      339.55      360.35     28.38 o 
  -7   4  12      201.05      222.39     20.23 o 
  -6   4  12      837.73      785.38     50.68 o 
  -5   4  12      302.76      299.48     21.15 o 
  -4   4  12      293.88      283.48     31.86 o 
  -3   4  12      391.08      410.38     31.87 o 
  -2   4  12      380.02      391.70     30.53 o 
  -1   4  12      155.23      117.01     20.28 o 
   0   4  12      173.29      191.36     18.73 o 
   1   4  12      584.67      569.04     32.39 o 
   2   4  12      164.78      168.83     21.14 o 
   3   4  12      172.91      198.81     21.56 o 
 -13   5  12       10.35        5.48     16.29 o 
 -12   5  12        3.58        0.00     15.99 o 
 -11   5  12       16.52        7.42     15.67 o 
 -10   5  12      393.81      429.42     32.84 o 
  -9   5  12        5.67        0.00     15.78 o 
  -8   5  12      351.98      384.65     30.27 o 
  -7   5  12       55.09       65.52     15.99 o 
  -6   5  12       65.70       55.21     18.56 o 
  -5   5  12       81.83       79.48     17.11 o 
  -4   5  12      548.55      586.69     54.85 o 
  -3   5  12       38.33       37.12     18.84 o 
  -2   5  12      142.42      161.16     20.79 o 
  -1   5  12      577.97      666.04     63.16 o 
   0   5  12       20.68        9.95     17.87 o 
   1   5  12       85.00       62.96     23.82 o 
   2   5  12       45.45       18.28     36.56 o 
 -12   6  12      152.91      171.52     28.81 o 
 -11   6  12      105.77      118.06     20.22 o 
 -10   6  12       57.90       41.98     17.93 o 
  -9   6  12        4.55        0.00     16.59 o 
  -8   6  12      120.16      133.10     19.77 o 
  -7   6  12      242.20      207.34     23.13 o 
  -6   6  12      519.34      526.27     36.89 o 
  -5   6  12      227.79      226.50     23.83 o 
  -4   6  12      154.14      169.87     21.28 o 
  -3   6  12      254.87      257.61     31.58 o 
  -2   6  12      275.12      248.75     32.13 o 
  -1   6  12       69.41       62.05     21.05 o 
   0   6  12      105.87       87.53     23.82 o 
   1   6  12      226.73      257.75     26.75 o 
 -10   7  12       26.52       55.34     32.41 o 
  -9   7  12      316.75      350.30     29.79 o 
  -8   7  12       64.00       58.33     23.27 o 
  -7   7  12       51.35       60.36     19.39 o 
  -6   7  12       58.51       65.87     18.65 o 
  -5   7  12      109.70       95.68     19.58 o 
  -4   7  12       32.06       28.23     16.91 o 
  -3   7  12      200.89      183.39     42.38 o 
  -2   7  12       99.42      109.69     23.82 o 
  -1   7  12       47.67       23.82     20.50 o 
   0   7  12      179.17      197.23     29.36 o 
  -8   8  12       23.37       19.93     18.37 o 
  -7   8  12      316.26      422.86     32.61 o 
  -6   8  12       23.13        0.00     17.45 o 
  -5   8  12      160.01      180.72     22.72 o 
  -4   8  12      136.82      173.51     22.20 o 
  -3   8  12       84.20       66.75     18.65 o 
  -8  -7  13        2.59        0.00     16.86 o 
  -7  -7  13       24.80       30.15     17.32 o 
  -6  -7  13      302.96      399.40     30.29 o 
  -5  -7  13       30.46       57.88     19.94 o 
  -4  -7  13      140.47      145.57     19.02 o 
  -3  -7  13      264.31      289.19     41.00 o 
 -11  -6  13       12.53        1.03     18.29 o 
 -10  -6  13       61.85       59.50     19.04 o 
  -9  -6  13      172.08      229.57     28.81 o 
  -8  -6  13      160.93      158.37     21.27 o 
  -7  -6  13      170.27      196.11     49.58 o 
  -6  -6  13       51.45       44.72     16.70 o 
  -5  -6  13       62.02       98.53     17.32 o 
  -4  -6  13      104.23      123.22     18.03 o 
  -3  -6  13      100.02      105.49     18.37 o 
  -2  -6  13       83.35      104.48     19.09 o 
  -1  -6  13      159.97      156.78     28.81 o 
 -12  -5  13       38.74       36.79     19.87 o 
 -11  -5  13      367.91      498.05     48.75 o 
 -10  -5  13        6.91        8.54     18.62 o 
  -9  -5  13      189.48      205.43     23.81 o 
  -8  -5  13       70.19       90.06     19.42 o 
  -7  -5  13      160.74      189.48     22.23 o 
  -6  -5  13       76.16       64.23     29.09 o 
  -5  -5  13      573.51      693.52     41.72 o 
  -4  -5  13      210.22      227.86     17.07 o 
  -3  -5  13        8.64        1.63     15.17 o 
  -2  -5  13      365.37      387.52     29.57 o 
  -1  -5  13      104.30       99.72     26.04 o 
   0  -5  13        0.52        0.00     22.16 o 
   1  -5  13       13.85       23.82     25.48 o 
 -13  -4  13      259.12      258.91     28.44 o 
 -12  -4  13      118.66      138.62     22.22 o 
 -11  -4  13        0.13        5.14     18.10 o 
 -10  -4  13       28.77       33.78     18.37 o 
  -9  -4  13      520.47      552.63     38.49 o 
  -8  -4  13      252.66      261.46     42.66 o 
  -7  -4  13      407.49      469.11     33.13 o 
  -6  -4  13      189.06      208.57     20.87 o 
  -5  -4  13       44.45       37.94     15.79 o 
  -4  -4  13      196.28      206.29     19.15 o 
  -3  -4  13      155.25      168.22     32.41 o 
  -2  -4  13      166.65      162.99     19.76 o 
  -1  -4  13      174.33      187.81     29.92 o 
   0  -4  13      420.56      489.74     47.09 o 
   1  -4  13      131.04       98.95     21.22 o 
   2  -4  13       21.77       17.24     31.30 o 
 -14  -3  13       59.97       48.28     20.64 o 
 -13  -3  13       79.81       55.76     20.80 o 
 -12  -3  13       37.81       45.55     19.60 o 
 -11  -3  13       10.39        0.00     20.78 o 
 -10  -3  13      373.39      406.58     44.32 o 
  -9  -3  13        9.74        0.00     22.99 o 
  -8  -3  13        9.21        1.87     16.90 o 
  -7  -3  13      216.06      275.28     21.53 o 
  -6  -3  13      725.29      787.98     91.97 o 
  -5  -3  13      133.90      131.86     13.06 o 
  -4  -3  13      364.65      401.13     23.52 o 
  -3  -3  13      411.63      434.92     24.46 o 
  -2  -3  13       93.52      100.28     16.84 o 
  -1  -3  13       91.46       91.41     21.61 o 
   0  -3  13      123.41      122.44     26.59 o 
   1  -3  13      132.87       88.21     21.89 o 
   2  -3  13      108.14       74.02     21.59 o 
 -14  -2  13      252.96      254.36     27.56 o 
 -13  -2  13      124.27      148.22     22.82 o 
 -12  -2  13      330.53      381.46     63.16 o 
 -11  -2  13       22.29       34.94     19.10 o 
 -10  -2  13      240.52      227.70     25.31 o 
  -9  -2  13       74.25       77.76     14.15 o 
  -8  -2  13     1150.69     1316.19     69.34 o 
  -7  -2  13      148.86      181.08     16.21 o 
  -6  -2  13      132.65      146.62     14.32 o 
  -5  -2  13      431.88      471.01     21.82 o 
  -4  -2  13      224.63      219.93     15.64 o 
  -3  -2  13       32.10       47.13     14.24 o 
  -2  -2  13      165.52      136.84     21.61 o 
  -1  -2  13      556.53      669.80     50.97 o 
   0  -2  13      157.89      145.97     42.10 o 
   1  -2  13      481.31      514.12     50.97 o 
   2  -2  13        7.54        0.00     17.74 o 
   3  -2  13        9.74        5.51     18.78 o 
 -14  -1  13      110.69      131.82     22.73 o 
 -13  -1  13       37.51       41.50     20.24 o 
 -12  -1  13       96.21       62.22     20.53 o 
 -11  -1  13      185.33      207.14     17.55 o 
 -10  -1  13      188.66      181.63     18.91 o 
  -9  -1  13      215.61      255.59     27.86 o 
  -8  -1  13       81.61       90.47     16.36 o 
  -7  -1  13      137.11      150.85     21.51 o 
  -6  -1  13      271.80      289.77     18.88 o 
  -5  -1  13      667.59      681.39     46.63 o 
  -4  -1  13      274.22      280.24     21.57 o 
  -3  -1  13      210.89      192.12     20.27 o 
  -2  -1  13      385.21      439.88     41.55 o 
  -1  -1  13      286.19      315.78     35.46 o 
   0  -1  13       15.03       11.76     17.81 o 
   1  -1  13      116.36      130.81     21.80 o 
   2  -1  13      273.55      263.97     26.59 o 
   3  -1  13       89.25      103.68     21.23 o 
 -14   0  13       14.87       33.24     39.89 o 
 -13   0  13      494.49      560.64     63.71 o 
 -12   0  13        9.70       22.16     16.62 o 
 -11   0  13       52.09       34.90     16.62 o 
 -10   0  13        0.17        3.88     15.51 o 
  -9   0  13     1108.99     1325.19    100.83 o 
  -8   0  13       10.32        7.78     13.30 o 
  -7   0  13      608.16      561.38     37.22 o 
  -6   0  13      194.22      194.73     20.19 o 
  -5   0  13      102.61      102.80     16.00 o 
  -4   0  13      339.25      336.53     20.42 o 
  -3   0  13      396.08      383.42     22.14 o 
  -2   0  13      205.07      198.89     25.48 o 
  -1   0  13      127.25      137.69     23.27 o 
   0   0  13      741.47      798.81     51.65 o 
   1   0  13       16.59       33.89     18.38 o 
   2   0  13      215.83      242.12     26.00 o 
   3   0  13        7.10        0.00     26.32 o 
 -14   1  13      104.42      113.02     22.16 o 
 -13   1  13       23.15       20.50     18.28 o 
 -12   1  13      104.90      122.44     21.05 o 
 -11   1  13      196.05      201.11     25.48 o 
 -10   1  13      196.07      208.86     24.38 o 
  -9   1  13      210.72      244.61     20.27 o 
  -8   1  13       58.36       35.83     13.04 o 
  -7   1  13      146.69      173.32     17.12 o 
  -6   1  13      273.30      279.22     29.92 o 
  -5   1  13      651.09      677.95     39.51 o 
  -4   1  13      248.11      238.27     31.22 o 
  -3   1  13      235.84      242.13     16.16 o 
  -2   1  13      433.97      415.26     28.92 o 
  -1   1  13      321.39      345.95     46.81 o 
   0   1  13       14.58       10.82     16.69 o 
   1   1  13      118.86      114.33     20.53 o 
   2   1  13      237.64      233.02     25.58 o 
   3   1  13       98.53      104.06     19.87 o 
 -14   2  13      251.24      251.52     29.92 o 
 -13   2  13      107.04       94.74     21.61 o 
 -12   2  13      334.33      403.32     41.55 o 
 -11   2  13       20.50       10.73     14.50 o 
 -10   2  13      235.01      243.45     28.25 o 
  -9   2  13       73.39       76.87     14.90 o 
  -8   2  13     1156.99     1244.92     69.93 o 
  -7   2  13      154.30      138.85     31.02 o 
  -6   2  13      130.56      148.69     22.44 o 
  -5   2  13      452.53      448.19     43.77 o 
  -4   2  13      205.84      192.10     21.27 o 
  -3   2  13       35.99       38.63     11.32 o 
  -2   2  13      134.43      137.42     14.41 o 
  -1   2  13      476.80      467.90     28.88 o 
   0   2  13      141.51      161.09     21.33 o 
   1   2  13      498.11      506.27     38.78 o 
   2   2  13       11.04        0.00     25.21 o 
   3   2  13       22.57       10.06     25.48 o 
 -14   3  13       60.44       91.97     21.61 o 
 -13   3  13       82.14       90.30     21.61 o 
 -12   3  13       67.42       63.54     18.84 o 
 -11   3  13       15.04        0.00     14.74 o 
 -10   3  13      387.10      473.06     32.57 o 
  -9   3  13       14.73       12.60     14.04 o 
  -8   3  13       11.52        0.42     13.82 o 
  -7   3  13      240.11      255.18     22.47 o 
  -6   3  13      731.52      741.39     51.80 o 
  -5   3  13      105.36      104.72     17.52 o 
  -4   3  13      403.71      420.70     31.78 o 
  -3   3  13      452.93      415.06     32.73 o 
  -2   3  13      113.70      111.31     19.13 o 
  -1   3  13      119.64      106.65     19.54 o 
   0   3  13      132.47      162.57     16.34 o 
   1   3  13      137.77      116.68     19.31 o 
   2   3  13       97.83      108.50     18.81 o 
 -13   4  13      256.07      313.60     25.78 o 
 -12   4  13      115.14       92.21     18.37 o 
 -11   4  13        1.30        0.81     15.67 o 
 -10   4  13       23.89       12.17     15.26 o 
  -9   4  13      504.69      509.97     35.80 o 
  -8   4  13      238.78      250.51     22.76 o 
  -7   4  13      376.90      397.82     31.52 o 
  -6   4  13      163.45      154.46     19.42 o 
  -5   4  13       28.97       54.29     19.39 o 
  -4   4  13      191.13      197.37     28.53 o 
  -3   4  13      130.07      126.95     19.96 o 
  -2   4  13      150.00      150.07     20.97 o 
  -1   4  13      180.64      154.01     22.13 o 
   0   4  13      413.62      422.04     35.65 o 
   1   4  13      114.65      134.07     38.78 o 
   2   4  13       28.75       44.32     36.01 o 
 -12   5  13       39.99       20.10     18.84 o 
 -11   5  13      391.45      443.60     34.90 o 
 -10   5  13        6.13        0.00     15.37 o 
  -9   5  13      172.12      189.83     44.87 o 
  -8   5  13       90.26      102.76     37.67 o 
  -7   5  13      175.67      193.71     32.69 o 
  -6   5  13       96.36      119.69     18.03 o 
  -5   5  13      599.84      596.57     64.26 o 
  -4   5  13      215.80      211.63     28.81 o 
  -3   5  13        7.43        7.76     18.84 o 
  -2   5  13      394.20      428.25     41.55 o 
  -1   5  13      116.54      129.82     32.69 o 
   0   5  13        0.93        0.00     17.60 o 
   1   5  13       11.15        0.00     34.35 o 
 -11   6  13        9.39       16.47     17.73 o 
 -10   6  13       56.18       70.80     18.61 o 
  -9   6  13      178.27      189.66     22.88 o 
  -8   6  13      159.94      162.53     22.44 o 
  -7   6  13      161.85      159.07     21.43 o 
  -6   6  13       45.05       53.70     17.62 o 
  -5   6  13       58.90       53.77     17.52 o 
  -4   6  13      101.33      108.56     19.17 o 
  -3   6  13       98.39      104.15     23.27 o 
  -2   6  13       64.67       71.47     22.16 o 
  -1   6  13      154.14      150.69     26.59 o 
  -8   7  13        3.57        0.00     17.37 o 
  -7   7  13       34.13       41.54     17.70 o 
  -6   7  13      293.05      329.34     67.04 o 
  -5   7  13       30.60       32.11     17.73 o 
  -4   7  13      119.42       97.22     42.38 o 
  -3   7  13      286.90      323.78     59.28 o 
  -9  -6  14       53.36       48.91     18.75 o 
  -8  -6  14       86.35      107.57     34.63 o 
  -7  -6  14       47.80       51.41     39.89 o 
  -6  -6  14       49.67       42.58     18.84 o 
  -5  -6  14       38.75       33.76     15.99 o 
  -4  -6  14      108.91       90.30     29.92 o 
  -3  -6  14      144.61      150.16     20.59 o 
 -11  -5  14       25.22       29.95     19.63 o 
 -10  -5  14       23.42       17.35     18.37 o 
  -9  -5  14       32.67       57.62     18.44 o 
  -8  -5  14      260.30      304.09     26.75 o 
  -7  -5  14       15.29        9.34     16.40 o 
  -6  -5  14      172.82      213.65     47.09 o 
  -5  -5  14      139.47      135.22     17.97 o 
  -4  -5  14       12.50        8.59     16.34 o 
  -3  -5  14      154.28      170.95     20.27 o 
  -2  -5  14       70.85       95.84     25.48 o 
  -1  -5  14       99.78      173.96     30.47 o 
 -12  -4  14       17.05       39.48     19.37 o 
 -11  -4  14      125.44      147.47     22.31 o 
 -10  -4  14      172.31      191.22     24.08 o 
  -9  -4  14      216.77      250.71     24.57 o 
  -8  -4  14      102.83       92.09     18.85 o 
  -7  -4  14       61.29       60.86     17.01 o 
  -6  -4  14      209.55      223.90     21.70 o 
  -5  -4  14      119.55      161.50     35.18 o 
  -4  -4  14      278.76      289.65     38.78 o 
  -3  -4  14      135.35      141.65     19.88 o 
  -2  -4  14      238.28      305.81     34.35 o 
  -1  -4  14       82.13       93.07     26.04 o 
   0  -4  14       60.39       52.08     26.04 o 
 -13  -3  14      535.04      729.06    126.59 o 
 -12  -3  14      103.74       99.15     22.23 o 
 -11  -3  14      562.93      659.11     78.95 o 
 -10  -3  14       62.10       67.50     28.81 o 
  -9  -3  14       76.04       67.59     19.13 o 
  -8  -3  14       36.57       24.78     16.95 o 
  -7  -3  14      534.06      590.19     65.93 o 
  -6  -3  14      121.02      101.10     17.62 o 
  -5  -3  14       82.24       88.20     16.22 o 
  -4  -3  14      602.63      719.93     34.67 o 
  -3  -3  14       99.20       94.01     19.39 o 
  -2  -3  14      116.37      121.88     24.93 o 
  -1  -3  14       37.90       15.51     23.82 o 
   0  -3  14      277.36      253.57     74.24 o 
   1  -3  14        5.18        4.31     19.27 o 
 -13  -2  14       37.83       24.96     24.93 o 
 -12  -2  14       21.10        6.65     24.65 o 
 -11  -2  14      225.50      210.88     25.40 o 
 -10  -2  14       35.91       29.63     17.57 o 
  -9  -2  14      505.28      624.37     54.29 o 
  -8  -2  14       69.22       75.96     19.86 o 
  -7  -2  14       14.46       18.77     11.51 o 
  -6  -2  14      158.96      188.41     15.35 o 
  -5  -2  14      643.88      714.84     43.18 o 
  -4  -2  14      119.00      105.03     17.27 o 
  -3  -2  14      305.49      330.74     33.24 o 
  -2  -2  14      238.81      207.20     31.58 o 
  -1  -2  14       50.27       18.28     19.94 o 
   0  -2  14       46.47       35.91     19.17 o 
   1  -2  14        7.66        0.00     19.11 o 
 -13  -1  14      169.39      177.07     24.75 o 
 -12  -1  14      805.18      988.91     79.22 o 
 -11  -1  14      289.12      386.83     95.01 o 
 -10  -1  14       98.23      135.21     16.85 o 
  -9  -1  14       54.35       71.14     12.94 o 
  -8  -1  14      539.56      634.11     38.59 o 
  -7  -1  14      392.23      456.91     32.57 o 
  -6  -1  14      305.17      310.80     49.58 o 
  -5  -1  14      352.84      397.99     23.03 o 
  -4  -1  14      241.25      253.01     52.91 o 
  -3  -1  14      503.65      598.33     49.86 o 
  -2  -1  14       49.58       52.63     19.39 o 
  -1  -1  14       22.59       16.45     18.56 o 
   0  -1  14       84.18       68.92     29.64 o 
   1  -1  14      224.79      240.73     80.33 o 
 -14   0  14      207.22      151.24     44.87 o 
 -13   0  14      107.83       77.56     41.00 o 
 -12   0  14       39.08       31.55     41.83 o 
 -11   0  14        0.29        0.00     14.63 o 
 -10   0  14      784.81      897.53    133.24 o 
  -9   0  14        3.02        7.71     14.51 o 
  -8   0  14      404.72      439.82     32.74 o 
  -7   0  14      253.95      288.19     39.61 o 
  -6   0  14      142.43      177.39     28.81 o 
  -5   0  14        7.41       15.44     10.31 o 
  -4   0  14      696.05      753.68     41.86 o 
  -3   0  14      216.45      227.98     19.98 o 
  -2   0  14       13.02        3.76     15.64 o 
  -1   0  14      226.68      214.48     42.66 o 
   0   0  14       10.26        1.47     23.82 o 
   1   0  14        3.15        6.11     22.99 o 
 -13   1  14      172.44      237.67     27.15 o 
 -12   1  14      781.47      939.60     77.01 o 
 -11   1  14      293.89      366.20     38.78 o 
 -10   1  14      102.39      126.31     21.61 o 
  -9   1  14       47.10       59.28     18.28 o 
  -8   1  14      563.74      634.34     54.85 o 
  -7   1  14      359.01      417.49     29.97 o 
  -6   1  14      350.34      351.91     27.84 o 
  -5   1  14      364.11      349.37     29.31 o 
  -4   1  14      261.01      289.25     23.35 o 
  -3   1  14      422.39      502.19     34.41 o 
  -2   1  14       62.97       61.29     18.46 o 
  -1   1  14       17.90       10.01     16.20 o 
   0   1  14       78.64       84.10     19.31 o 
   1   1  14      219.00      233.18     25.25 o 
 -13   2  14       39.46       37.67     19.94 o 
 -12   2  14       16.49       12.74     18.28 o 
 -11   2  14      232.05      262.60     28.81 o 
 -10   2  14       50.93       50.97     18.84 o 
  -9   2  14      509.94      594.39     38.55 o 
  -8   2  14       70.52       61.64     18.01 o 
  -7   2  14        5.00        0.00     13.12 o 
  -6   2  14      155.07      185.09     19.15 o 
  -5   2  14      614.44      602.76     58.72 o 
  -4   2  14      147.72      163.56     16.13 o 
  -3   2  14      272.51      268.81     25.95 o 
  -2   2  14      341.00      306.45     43.77 o 
  -1   2  14       42.22       38.65     16.69 o 
   0   2  14       43.97       45.99     18.01 o 
   1   2  14       10.89       14.96     18.56 o 
 -13   3  14      520.20      700.27     62.60 o 
 -12   3  14      106.78      131.85     23.27 o 
 -11   3  14      546.84      645.34     41.44 o 
 -10   3  14       55.25       52.27     15.71 o 
  -9   3  14       72.64       76.30     16.07 o 
  -8   3  14       28.84       25.56     14.55 o 
  -7   3  14      540.44      530.80     37.37 o 
  -6   3  14      119.17      144.14     15.52 o 
  -5   3  14       87.19       75.87     17.79 o 
  -4   3  14      550.47      649.37     46.42 o 
  -3   3  14      102.23      114.13     18.79 o 
  -2   3  14       98.05      101.50     20.05 o 
  -1   3  14       28.61       19.11     18.10 o 
   0   3  14      290.04      322.43     47.09 o 
   1   3  14        2.06       23.27     37.67 o 
 -12   4  14       20.37       25.90     16.70 o 
 -11   4  14      133.75      142.86     19.42 o 
 -10   4  14      197.48      228.23     42.38 o 
  -9   4  14      227.00      231.23     32.69 o 
  -8   4  14       97.86      120.77     18.49 o 
  -7   4  14       88.01      112.84     17.40 o 
  -6   4  14      201.45      197.81     21.42 o 
  -5   4  14      148.19      145.70     24.38 o 
  -4   4  14      254.59      260.94     31.58 o 
  -3   4  14      196.86      215.79     22.85 o 
  -2   4  14      206.13      229.82     25.67 o 
  -1   4  14       94.87      113.89     36.29 o 
   0   4  14       57.43       64.26     38.23 o 
 -11   5  14       30.32       15.67     18.01 o 
 -10   5  14       22.89       16.81     15.52 o 
  -9   5  14       25.49       26.64     27.70 o 
  -8   5  14      243.80      278.08     25.54 o 
  -7   5  14       20.91       18.76     24.65 o 
  -6   5  14      165.88      157.12     21.16 o 
  -5   5  14      112.23      102.73     18.50 o 
  -4   5  14        9.54       15.51     19.94 o 
  -3   5  14      129.24      134.62     24.93 o 
  -2   5  14       63.54       74.24     22.71 o 
  -1   5  14      110.41      115.79     26.04 o 
  -9   6  14       56.62       44.30     18.24 o 
  -8   6  14       89.72       90.34     18.96 o 
  -7   6  14       33.07       37.17     17.62 o 
  -6   6  14       72.75       95.11     35.18 o 
  -5   6  14       36.89       36.49     19.11 o 
  -4   6  14      140.87      134.77     19.69 o 
  -3   6  14      138.72      143.49     26.59 o 
  -8  -5  15       66.91       80.68     19.94 o 
  -7  -5  15       17.42        3.45     22.71 o 
  -6  -5  15       68.00       46.96     19.11 o 
  -5  -5  15      100.27      130.19     29.36 o 
 -10  -4  15        7.10       31.57     18.45 o 
  -9  -4  15       24.43       19.40     17.70 o 
  -8  -4  15      235.07      279.02     31.02 o 
  -7  -4  15       76.29       76.35     17.92 o 
  -6  -4  15      213.87      238.70     24.38 o 
  -5  -4  15       47.16        0.00     24.93 o 
  -4  -4  15      289.96      433.79     40.44 o 
  -3  -4  15       75.90       89.75     23.82 o 
 -11  -3  15       27.98       35.61     18.67 o 
 -10  -3  15      356.71      450.10     75.07 o 
  -9  -3  15       15.24        0.00     16.39 o 
  -8  -3  15      128.54      139.80     20.91 o 
  -7  -3  15      167.95      200.83     37.67 o 
  -6  -3  15       22.82        8.64     23.82 o 
  -5  -3  15       64.65       89.84     16.36 o 
  -4  -3  15      270.24      287.27     30.47 o 
  -3  -3  15      133.39      175.62     27.15 o 
  -2  -3  15       98.35      110.80     25.48 o 
 -12  -2  15      153.48      169.04     23.91 o 
 -11  -2  15       54.26       47.64     19.53 o 
 -10  -2  15       97.31      131.94     20.97 o 
  -9  -2  15       54.25       50.58     17.25 o 
  -8  -2  15      143.20      155.00     20.91 o 
  -7  -2  15      150.93      185.54     15.64 o 
  -6  -2  15      242.18      248.20     37.12 o 
  -5  -2  15      172.61      193.06     29.36 o 
  -4  -2  15       70.34       51.52     20.50 o 
  -3  -2  15      520.37      642.65     57.62 o 
  -2  -2  15      129.35      128.53     26.59 o 
  -1  -2  15       16.68       30.79     17.63 o 
 -12  -1  15       11.06       10.53     38.78 o 
 -11  -1  15      110.88       84.21     41.00 o 
 -10  -1  15       91.94       98.90     34.35 o 
  -9  -1  15      287.93      382.96     96.95 o 
  -8  -1  15      184.31      235.64     41.00 o 
  -7  -1  15       94.61      118.90     32.13 o 
  -6  -1  15      214.36      284.23     65.93 o 
  -5  -1  15      178.74      222.16     16.19 o 
  -4  -1  15       76.67       83.66     21.05 o 
  -3  -1  15      344.05      398.33     38.23 o 
  -2  -1  15      377.37      455.95     43.77 o 
  -1  -1  15      120.10      133.28     39.61 o 
 -12   0  15        0.35        0.00     15.63 o 
 -11   0  15      161.27      168.18     46.26 o 
 -10   0  15        5.06        0.00     14.91 o 
  -9   0  15       46.46       47.94     21.05 o 
  -8   0  15       82.06      104.90     18.10 o 
  -7   0  15      591.97      756.01     47.88 o 
  -6   0  15       10.07       23.67     15.44 o 
  -5   0  15      157.89      198.15     34.90 o 
  -4   0  15      416.73      485.62     32.69 o 
  -3   0  15      209.59      299.72     33.24 o 
  -2   0  15      226.72      242.10     29.92 o 
  -1   0  15       23.78       37.10     25.76 o 
 -12   1  15        6.59        0.00     18.28 o 
 -11   1  15      102.62      119.11     21.61 o 
 -10   1  15       89.09       78.12     20.50 o 
  -9   1  15      282.12      318.55     34.35 o 
  -8   1  15      184.86      236.30     23.06 o 
  -7   1  15       93.26      106.60     18.12 o 
  -6   1  15      209.83      210.67     22.48 o 
  -5   1  15      192.40      191.54     43.77 o 
  -4   1  15      109.60      138.23     39.89 o 
  -3   1  15      298.53      353.80     63.43 o 
  -2   1  15      355.22      252.07     48.75 o 
  -1   1  15      127.37      113.01     20.53 o 
 -12   2  15      152.05      164.54     24.93 o 
 -11   2  15       51.37       70.36     20.50 o 
 -10   2  15       98.09      119.67     22.16 o 
  -9   2  15       40.63       35.46     18.84 o 
  -8   2  15      157.28      170.86     18.76 o 
  -7   2  15      133.00      160.29     18.76 o 
  -6   2  15      235.62      267.51     22.79 o 
  -5   2  15      147.73      148.15     17.42 o 
  -4   2  15       95.55       96.62     18.87 o 
  -3   2  15      543.28      621.04     57.62 o 
  -2   2  15      144.90      162.48     30.47 o 
  -1   2  15       21.95        3.88     37.67 o 
 -11   3  15       26.06       41.55     19.94 o 
 -10   3  15      361.65      476.83     33.27 o 
  -9   3  15       12.06       12.74     14.96 o 
  -8   3  15      179.55      210.54     20.23 o 
  -7   3  15      170.46      173.28     20.19 o 
  -6   3  15       22.23        1.11     21.88 o 
  -5   3  15      103.67       91.55     18.71 o 
  -4   3  15      212.48      237.67     53.18 o 
  -3   3  15      112.90      133.03     23.27 o 
  -2   3  15       88.23      108.00     25.21 o 
 -10   4  15        1.78       18.79     16.07 o 
  -9   4  15       13.58       28.93     15.99 o 
  -8   4  15      188.73      223.37     23.50 o 
  -7   4  15       66.28       66.98     17.16 o 
  -6   4  15      207.08      194.23     21.28 o 
  -5   4  15       91.36      110.25     22.16 o 
  -4   4  15      274.06      270.36     34.90 o 
  -3   4  15       97.10      104.71     23.82 o 
  -8   5  15       74.18      104.67     18.73 o 
  -7   5  15       28.55       29.24     25.76 o 
  -6   5  15       81.52       70.51     17.40 o 
  -5   5  15       62.27       51.45     17.84 o 
  -8  -3  16       93.44      108.69     18.85 o 
  -7  -3  16       93.89      118.64     18.55 o 
  -6  -3  16       27.65       22.71     26.59 o 
 -10  -2  16       21.14       33.10     17.13 o 
  -9  -2  16      328.10      378.94     50.41 o 
  -8  -2  16       27.65        0.00     30.47 o 
  -7  -2  16      194.84      180.05     35.46 o 
  -6  -2  16      108.69      125.21     30.47 o 
  -5  -2  16        4.71        2.77     17.17 o 
  -4  -2  16       45.20       41.00     20.50 o 
 -10  -1  16      141.92      129.08     40.44 o 
  -9  -1  16       31.92       56.26     17.68 o 
  -8  -1  16       29.39       35.13     16.52 o 
  -7  -1  16       95.04      161.81     31.30 o 
  -6  -1  16       79.98       86.17     17.81 o 
  -4  -1  16        1.05       12.74     18.84 o 
  -3  -1  16      110.73      165.65     25.48 o 
 -11   0  16        0.63        0.00     15.50 o 
 -10   0  16      110.78      144.97     20.45 o 
  -9   0  16        1.04        0.00     24.93 o 
  -8   0  16      305.92      482.54     47.09 o 
  -7   0  16       31.74       44.24     16.44 o 
  -6   0  16       62.97       85.53     17.40 o 
  -5   0  16      158.84      237.67     29.92 o 
  -3   0  16       33.72       52.08     34.35 o 
 -10   1  16      144.78      190.55     59.28 o 
  -9   1  16       49.22       80.56     17.95 o 
  -8   1  16       37.95       51.43     16.60 o 
  -7   1  16       74.64       85.89     18.02 o 
  -6   1  16      112.87      132.19     18.33 o 
  -5   1  16       35.24       49.86     19.94 o 
  -4   1  16       13.24       33.97     18.28 o 
  -3   1  16      101.98       61.49     37.67 o 
 -10   2  16       15.93        1.66     18.28 o 
  -9   2  16      293.70      390.02     41.55 o 
  -8   2  16       36.89       27.70     19.39 o 
  -7   2  16      185.89      224.70     60.94 o 
  -6   2  16      104.54       97.77     15.25 o 
  -5   2  16        5.18        0.00     19.11 o 
  -4   2  16       32.52       15.56     17.32 o 
  -8   3  16       83.97      124.21     26.32 o 
  -7   3  16      110.28      137.74     18.64 o 
  -6   3  16       18.06       16.66     15.15 o 
                                                 
